# Supplementary material for: Achieving HIV epidemic control through integrated community and facility-based strategies: Lessons learnt from ART-surge implementation in Akwa Ibom, Nigeria
Source: PLoS One. 2022 Dec 21;17(12):e0278946. doi: 10.1371/journal.pone.0278946 (PMC9770335; doi:10.1371/journal.pone.0278946)
Supplement: S1 Data — Brief description of file content: Sugre Counselled Tested and Receive Result (CTRR) vs Positive. Information on the file format: Microsoft Excel Workbook. (ZIP) [file pone.0278946.s001.zip]

Archive with 2 entries (2 files):
- Data folder/Data for retention and VL.xlsx
- Data folder/HIV testing data.xlsx
