# Supplementary material for: Achieving HIV epidemic control through integrated community and facility-based strategies: Lessons learnt from ART-surge implementation in Akwa Ibom, Nigeria
Source: PLoS One. 2022 Dec 21;17(12):e0278946. doi: 10.1371/journal.pone.0278946 (PMC9770335; doi:10.1371/journal.pone.0278946)
Supplement: S1 Data — Brief description of file content: Sugre Counselled Tested and Receive Result (CTRR) vs Positive. Information on the file format: Microsoft Excel Workbook. (ZIP) [file pone.0278946.s001.zip › Data folder/Data for retention and VL.xlsx]

## Sheet: combined
Period	State (Eket=1; Oron=2; Uyo=3)	SEX	Age	Suppressed y=1; n=2	Current ART Status	ESM=1	setting facility=1	Main age	current age	have VL	suppressed
1	1	2	7	1	1	2	1	35	33	1	1		Period
1	1	2	8		2	2	1	39	37	2			State (Eket=1; Oron=2; Uyo=3)
1	1	2	6	1	1	2	1	31	30	1	1		SEX
1	1	2	6	1	1	2	1	31	30	1	1		Age
1	1	2	7	1	1	2	1	35	33	1	1		Suppressed y=1; n=2
1	1	2	8		1	2	1	39	38	2			Current ART Status
1	1	2	6	1	1	2	1	33	31	1	1		ESM=1
1	1	2	7		1	2	1	36	35	2			setting facility=1
1	1	2	5		1	2	1	28	26	2
1	1	2	6	1	1	2	1	32	30	1	1
1	1	2	8		1	2	1	40	39	2
1	1	2	5		1	2	1	28	26	2
1	1	2	8		1	2	1	39	37	2
1	3	2	1		1	1	1	1.66667	0.666667	2
1	3	2	4	2	1	1	1	23	21	1	2
1	3	1	10	2	2	1	1	55	52	1	2
1	3	2	6	2	1	1	1	29	27	1	2
1	3	2	5		2	1	1	27	25	2
1	3	2	10	2	2	1	1	62	60	1	2
1	3	2	8		1	1	1	42	41	2
1	3	2	5	1	1	1	1	25	24	1	1
1	3	1	1		1	1	1	6	5	2
1	3	2	1		1	1	1	4	1	2
1	3	1	10		2	1	1	56	52	2
1	3	1	7		1	1	1	38	37	2
1	3	2	9	1	2	1	1	45	42	1	1
1	3	1	10	1	1	1	1	58	56	1	1
1	3	2	7	1	1	1	1	37	34	1	1
1	3	2	6		1	1	1	33	30	2
1	3	1	6		1	1	1	32	31	2
1	3	2	5	1	1	1	1	25	21	1	1
1	3	1	1	2	1	1	1	7.66667	4.66667	1	2
1	3	1	10	1	1	1	1	55	52	1	1
1	3	2	8		1	1	1	39	37	2
1	3	1	8		1	1	1	43	39	2
1	3	2	8		1	1	1	41	40	2
1	3	2	3		2	1	1	17	16	2
1	3	1	8		2	1	1	42	40	2
1	3	2	4	1	2	1	1	23	22	1	1
1	3	1	6		1	1	1	31	30	2
1	3	2	10	1	1	1	1	62	60	1	1
1	3	2	7	1	1	1	1	34	31	1	1
1	3	2	8	1	2	1	1	41	38	1	1
1	3	1	10	1	2	1	1	49	46	1	1
1	3	2	5		2	1	1	27	24	2
1	3	1	10		1	1	1	63	62	2
1	3	2	9	1	1	1	1	46	43	1	1
1	3	1	3	2	1	1	1	16	14	1	2
1	3	2	6	1	2	1	1	33	30	1	1
1	3	2	9	2	1	1	1	48	45	1	2
1	3	2	9	1	2	1	1	46	42	1	1
1	3	2	5	1	1	1	1	28	27	1	1
1	3	2	5		1	1	1	27	27	2
1	3	1	7		1	1	1	36	34	2
1	3	2	5	2	1	1	1	28	25	1	2
1	3	2	10	1	1	1	1	52	50	1	1
1	3	2	6	2	1	1	1	32	29	1	2
1	3	2	5	2	1	1	1	24	21	1	2
1	3	2	6	1	1	1	1	33	32	1	1
1	3	2	8		1	1	1	43	39	2
1	3	2	5		2	1	1	25	23	2
1	3	2	5		1	1	1	25	24	2
1	3	2	7		1	1	1	37	35	2
1	3	2	3		1	1	1	15	14	2
1	3	2	8	1	1	1	1	43	40	1	1
1	3	1	4		1	1	1	21	19	2
1	3	1	8	1	1	1	1	42	40	1	1
1	3	2	5	1	1	1	1	26	23	1	1
1	3	2	7	1	1	1	1	37	34	1	1
1	3	1	10		2	1	1	50	47	2
1	3	2	7	1	2	1	1	36	34	1	1
1	3	2	6		2	1	1	29	28	2
1	3	2	7	1	2	1	1	38	35	1	1
1	3	2	6	2	1	1	1	30	28	1	2
1	3	2	10		1	1	1	60	55	2
1	3	2	8	1	1	1	1	43	41	1	1
1	3	1	10	1	1	1	1	77	76	1	1
1	3	2	4		2	1	1	22	19	2
1	3	2	5	1	1	1	1	27	25	1	1
1	3	2	6	1	1	1	1	33	31	1	1
1	3	2	3		2	1	1	17	14	2
1	3	2	8		1	1	1	41	40	2
1	3	1	1		2	1	1	9	8	2
1	3	2	9	1	1	1	1	44	42	1	1
1	3	2	6		1	1	1	32	31	2
1	3	2	1		1	1	1	4.08333	2.08333	2
1	3	2	5	1	2	1	1	24	22	1	1
1	3	2	5		2	1	1	26	25	2
1	3	1	9		2	1	1	48	45	2
1	3	2	7		1	1	1	34	33	2
1	3	2	6	1	1	1	1	31	30	1	1
1	3	2	7	2	1	1	1	38	34	1	2
1	3	1	1	2	1	1	1	5.5	2.5	1	2
1	3	2	10		2	1	1	51	50	2
1	3	2	1		1	1	1	5.08333	2.08333	2
1	3	2	9		2	1	1	46	45	2
1	3	2	4	1	1	1	1	23	21	1	1
1	3	2	5		1	1	1	26	22	2
1	3	1	8		2	1	1	41	38	2
1	3	1	6	1	1	1	1	33	31	1	1
1	3	1	6	2	2	1	1	32	30	1	2
1	3	2	10		1	1	1	54	52	2
1	3	1	7	2	2	1	1	35	33	1	2
1	3	2	1		1	1	1	6	5	2
1	3	1	10		2	1	1	58	57	2
1	3	1	7	1	1	1	1	35	33	1	1
1	3	2	5		1	1	1	24	21	2
1	3	2	6		2	1	1	32	30	2
1	3	2	6		2	1	1	33	30	2
1	3	2	9	1	1	1	1	46	45	1	1
1	3	2	10		2	1	1	60	59	2
1	3	1	10	1	2	1	1	56	53	1	1
1	3	2	1		1	1	1	8	5	2
1	3	2	10	2	1	1	1	57	55	1	2
1	3	2	2		2	1	1	13	12	2
1	3	2	6	2	1	1	1	33	30	1	2
1	3	2	8		1	1	1	39	38	2
1	3	2	5		1	1	1	27	26	2
1	3	1	8		2	1	1	41	40	2
1	3	2	10	1	1	1	1	56	55	1	1
1	3	2	5		1	1	1	28	23	2
1	3	2	6		1	1	1	33	32	2
1	3	1	5		1	1	1	25	25	2
1	3	1	1	2	1	1	1	4	2	1	2
1	3	2	8	1	2	1	1	41	37	1	1
1	3	2	2		1	1	1	12	11	2
1	3	1	6	1	2	1	1	32	29	1	1
1	3	2	1	2	2	1	1	4	1	1	2
1	3	2	8	1	1	1	1	40	38	1	1
1	3	2	6		2	1	1	33	32	2
1	3	2	7		2	1	1	37	34	2
1	3	2	7		1	1	1	35	32	2
1	3	2	6		1	1	1	33	30	2
1	3	2	8		1	1	1	43	40	2
1	3	1	6	2	1	1	1	32	30	1	2
1	3	2	6	1	2	1	1	31	30	1	1
1	3	1	9		1	1	1	47	47	2
1	3	2	10		2	1	1	56	55	2
1	3	2	5	1	1	1	1	26	24	1	1
1	3	1	5		2	1	1	25	24	2
1	3	2	3		2	1	1	15	14	2
1	3	2	6	1	2	1	1	32	30	1	1
1	3	2	6	2	1	1	1	31	30	1	2
1	3	1	10	1	1	1	1	50	49	1	1
1	3	1	7		2	1	1	36	35	2
1	3	1	8	1	2	1	1	41	39	1	1
1	3	2	6		2	1	1	31	30	2
1	3	2	4		2	1	1	22	20	2
1	3	1	10	1	1	1	1	53	50	1	1
1	3	2	5		1	1	1	25	24	2
1	3	2	9	1	1	1	1	44	41	1	1
1	3	1	8	1	1	1	1	43	39	1	1
1	3	2	7		2	1	1	37	34	2
1	3	2	7		1	1	1	35	34	2
1	3	2	9		1	1	1	48	47	2
1	3	2	10		2	1	1	53	50	2
1	3	2	4		2	1	1	20	19	2
1	3	2	9		1	1	1	46	45	2
1	3	1	1		1	1	1	8	5	2
1	3	2	4	2	1	1	1	21	20	1	2
1	3	1	8		2	1	1	42	41	2
1	3	1	8	2	1	1	1	39	37	1	2
1	3	2	7	1	1	1	1	36	35	1	1
1	3	1	10		1	1	1	49	47	2
1	3	2	1		1	1	1	8	7	2
1	3	1	1	2	1	1	1	9	6	1	2
1	3	1	6	1	1	1	1	32	29	1	1
1	3	2	10		1	1	1	62	60	2
1	3	2	6	2	2	1	1	30	28	1	2
1	3	2	7		1	1	1	35	33	2
1	3	2	6	1	1	1	1	31	30	1	1
1	3	2	7	1	1	1	1	35	34	1	1
1	3	1	10	1	1	1	1	50	49	1	1
1	3	2	6	1	1	1	1	32	30	1	1
1	3	2	6		1	1	1	29	28	2
1	3	2	5		2	1	1	24	23	2
1	3	2	6		1	1	1	29	28	2
1	3	2	5		1	1	1	25	24	2
1	3	2	8	2	1	1	1	42	40	1	2
1	3	2	5		1	1	1	27	25	2
1	3	2	4	1	1	1	1	22	19	1	1
1	3	2	6		2	1	1	32	29	2
1	3	1	7		1	1	1	36	35	2
1	3	2	8	2	1	1	1	39	36	1	2
1	3	2	7	1	1	1	1	37	35	1	1
1	3	2	5		1	1	1	25	24	2
1	3	2	5		1	1	1	26	25	2
1	3	1	10	1	2	1	1	51	47	1	1
1	3	2	5		2	1	1	28	23	2
1	3	2	8	1	1	1	1	42	39	1	1
1	3	1	7	1	2	1	1	38	35	1	1
1	3	1	7	1	1	1	1	36	30	1	1
1	3	2	9	2	1	1	1	46	45	1	2
1	3	2	5		2	1	1	27	25	2
1	3	2	10		2	1	1	51	50	2
1	3	1	10		1	1	1	72	71	2
1	3	1	6	1	1	1	1	32	29	1	1
1	3	2	6		1	1	1	33	30	2
1	3	1	10	1	1	1	1	63	60	1	1
1	3	2	7		1	1	1	36	33	2
1	3	1	1		1	1	1	4.16667	2.16667	2
1	3	2	6	1	1	1	1	31	29	1	1
1	3	2	5		1	1	1	25	23	2
1	3	2	5		1	1	1	26	25	2
1	3	2	7		1	1	1	35	34	2
1	3	2	5	1	1	1	1	25	24	1	1
1	3	1	6	1	1	1	1	32	29	1	1
1	3	2	6	1	1	1	1	30	29	1	1
1	3	2	5	1	2	1	1	26	24	1	1
1	3	2	9	1	2	1	1	46	44	1	1
1	3	2	5	1	1	1	1	26	22	1	1
1	3	2	4	1	1	1	1	21	20	1	1
1	3	2	6		2	1	1	32	31	2
1	3	1	8		1	1	1	39	37	2
1	3	2	5	1	1	1	1	27	25	1	1
1	3	2	4		2	1	1	23	19	2
1	3	2	6		1	1	1	31	30	2
1	3	1	7		1	1	1	34	32	2
1	3	2	10	1	1	1	1	52	49	1	1
1	3	2	4		1	1	1	20	18	2
1	3	2	4		2	1	1	22	21	2
1	3	2	8		1	1	1	43	42	2
1	3	2	4		1	1	1	22	21	2
1	3	2	5	1	1	1	1	28	27	1	1
1	3	2	5	2	1	2	1	24	22	1	2
1	3	2	10	2	1	2	1	53	46	1	2
1	3	2	8	1	1	2	1	43	42	1	1
1	3	1	9		1	2	1	44	42	2
1	3	2	6	2	1	2	1	32	29	1	2
1	3	1	10		2	2	1	49	47	2
1	3	2	5	2	1	2	1	26	23	1	2
1	3	2	10	2	1	2	1	66	65	1	2
1	3	1	8	2	1	2	1	39	38	1	2
1	3	1	10		1	2	1	49	45	2
1	3	2	5	2	1	2	1	28	25	1	2
1	3	2	10		1	2	1	55	48	2
1	3	2	6		1	2	1	29	22	2
1	3	2	7	1	1	2	1	34	32	1	1
1	3	1	6	1	1	2	1	31	28	1	1
1	3	2	6	1	1	2	1	31	29	1	1
1	3	1	10	2	1	2	1	52	51	1	2
1	3	1	9	2	1	2	1	45	42	1	2
1	3	2	5		2	2	1	24	23	2
1	3	2	5	2	1	2	1	26	22	1	2
1	3	2	6		2	2	1	33	32	2
1	3	1	1		1	2	1	7	6	2
1	3	1	8	2	1	2	1	39	35	1	2
1	3	2	6		1	2	1	30	26	2
1	3	2	8		1	2	1	39	36	2
1	3	1	6		1	2	1	30	26	2
1	3	2	10	2	1	2	1	64	60	1	2
1	3	2	6	2	1	2	1	30	29	1	2
1	3	2	9		2	2	1	45	31	2
1	3	2	7	2	1	2	1	38	35	1	2
1	3	1	9	2	1	2	1	44	41	1	2
1	3	1	6		1	2	1	30	26	2
1	3	1	8		2	2	1	40	36	2
1	3	2	10	1	1	2	1	67	64	1	1
1	3	2	9	2	1	2	1	45	41	1	2
1	3	1	10	2	1	2	1	53	50	1	2
1	3	1	8	1	1	2	1	40	36	1	1
1	3	2	5	1	1	2	1	27	24	1	1
1	3	2	8	2	1	2	1	42	39	1	2
1	3	2	4		2	2	1	23	19	2
1	3	1	10	2	1	2	1	65	64	1	2
1	3	1	7		1	2	1	36	35	2
1	3	2	7	2	1	2	1	35	33	1	2
1	3	2	10	1	1	2	1	53	50	1	1
1	3	2	8		1	2	1	42	40	2
1	3	2	7		1	2	1	35	32	2
1	3	2	6	2	2	2	1	32	29	1	2
1	3	2	9	2	1	2	1	45	40	1	2
1	3	2	10	2	1	2	1	58	48	1	2
1	3	2	10	2	1	2	1	49	43	1	2
1	3	2	6		2	2	1	32	28	2
1	3	1	10	2	2	2	1	51	47	1	2
1	3	2	10	2	1	2	1	55	52	1	2
1	3	2	9	2	1	2	1	47	43	1	2
1	3	2	7	2	1	2	1	37	33	1	2
1	3	1	9		1	2	1	46	45	2
1	3	2	9	2	1	2	1	46	44	1	2
1	3	2	10	2	1	2	1	58	54	1	2
1	3	1	9		1	2	1	47	40	2
1	3	1	8	2	1	2	1	43	40	1	2
1	3	1	5	2	1	2	1	28	26	1	2
1	3	2	10		1	2	1	51	49	2
1	3	1	9		1	2	1	44	40	2
1	3	2	8	2	1	2	1	40	39	1	2
1	3	1	9		1	2	1	45	38	2
1	3	2	10		1	2	1	50	49	2
1	3	1	9	1	1	2	1	46	42	1	1
1	3	2	6	2	1	2	1	31	29	1	2
1	3	1	7	1	1	2	1	38	36	1	1
1	3	1	8	2	1	2	1	40	37	1	2
1	3	2	5		1	2	1	28	27	2
1	3	1	10		2	2	1	49	48	2
1	3	1	8	2	1	2	1	41	39	1	2
1	3	2	8		1	2	1	42	40	2
1	3	2	9	2	1	2	1	48	38	1	2
1	3	2	4	2	1	2	1	22	21	1	2
1	3	2	9		1	2	1	45	41	2
1	3	2	2		1	2	1	11.5	1.5	2
1	3	2	4		1	2	1	23	22	2
1	3	1	7		2	2	1	34	29	2
1	3	1	10		1	2	1	53	52	2
1	3	1	9	2	1	2	1	44	40	1	2
1	3	2	5	1	1	2	1	27	24	1	1
1	3	2	8	2	1	2	1	41	38	1	2
1	3	2	8	2	1	2	1	41	39	1	2
1	3	2	7	2	1	2	1	35	32	1	2
1	3	2	8	1	1	2	1	41	40	1	1
1	3	2	9	2	1	2	1	47	44	1	2
1	3	2	6	2	1	2	1	33	30	1	2
1	3	1	6	1	1	2	1	33	29	1	1
1	3	2	6		1	2	1	32	28	2
1	3	2	7	2	1	2	1	38	34	1	2
1	3	2	6	2	1	2	1	32	31	1	2
1	3	1	8	2	1	2	1	42	38	1	2
1	3	2	8	2	1	2	1	39	35	1	2
1	3	2	4	2	1	2	1	21	17	1	2
1	3	2	5	2	1	2	1	28	26	1	2
1	3	2	4	2	1	2	1	19	18	1	2
1	3	2	10		2	2	1	52	49	2
1	3	2	3		1	2	1	16	15	2
1	3	2	8	2	1	2	1	42	39	1	2
1	3	2	5		1	2	1	27	25	2
1	3	2	10	2	1	2	1	55	51	1	2
1	3	2	1	2	1	2	1	8	7	1	2
1	3	2	5	1	1	2	1	26	24	1	1
1	3	2	10	1	1	2	1	49	46	1	1
1	3	2	5		1	2	1	26	24	2
1	3	2	7		2	2	1	37	35	2
1	3	1	7	2	1	2	1	38	35	1	2
1	3	1	10	2	1	2	1	50	47	1	2
1	3	1	7		1	2	1	36	35	2
1	3	2	6		1	2	1	33	32	2
1	3	1	7	2	1	2	1	37	35	1	2
1	3	2	6		1	2	1	29	25	2
1	3	2	6	2	1	2	1	31	29	1	2
1	3	2	10	2	1	2	1	57	53	1	2
1	3	2	1		1	2	1	7	6	2
1	3	2	3	2	1	2	1	15	14	1	2
1	3	1	10	2	1	2	1	56	53	1	2
1	3	2	7	2	1	2	1	38	34	1	2
1	3	2	6	2	1	2	1	31	29	1	2
1	3	1	8		2	2	1	42	40	2
1	3	1	10	2	1	2	1	51	49	1	2
1	3	2	7		1	2	1	34	33	2
1	3	1	6	2	1	2	1	31	28	1	2
1	3	2	8	2	1	2	1	43	36	1	2
1	3	1	1		1	2	1	8	7	2
1	3	2	10	1	1	2	1	56	52	1	1
1	3	2	5	2	2	2	1	27	26	1	2
1	3	1	9	2	1	2	1	47	44	1	2
1	3	2	6	2	1	2	1	31	28	1	2
1	3	2	6	1	1	2	1	29	26	1	1
1	3	2	5	2	1	2	1	25	20	1	2
1	3	1	6	2	1	2	1	31	28	1	2
1	3	2	4	2	1	2	1	23	21	1	2
1	3	2	10	2	1	2	1	50	46	1	2
1	3	2	7		1	2	1	35	33	2
1	3	2	8	2	1	2	1	41	37	1	2
1	3	2	8	1	1	2	1	40	37	1	1
1	3	2	8	2	1	2	1	40	36	1	2
1	3	2	7		1	2	1	37	35	2
1	3	1	10	1	2	2	1	54	50	1	1
1	3	1	8	2	2	2	1	41	38	1	2
1	3	1	7	2	1	2	1	36	34	1	2
1	3	1	7		1	2	1	36	33	2
1	3	1	10	2	1	2	1	55	54	1	2
1	3	2	9	2	1	2	1	46	41	1	2
1	1	2	5	1	1	2	1	25	23	1	1
1	1	2	4		2	2	1	23	21	2
1	1	2	5		1	2	1	26	25	2
1	1	2	6		2	2	1	29	28	2
1	1	2	6	1	1	2	1	29	28	1	1
1	1	2	5	1	1	2	1	25	23	1	1
1	1	2	6		1	2	1	30	29	2
1	1	2	4		2	2	1	23	21	2
1	1	2	6		1	2	1	31	31	2
1	1	2	4		2	2	1	21	21	2
1	1	2	10		1	2	1	50	50	2
1	1	2	3		2	2	1	18	18	2
1	1	2	8	1	1	2	1	41	39	1	1
1	1	2	5		2	2	1	26	25	2
1	1	2	7		2	2	1	35	35	2
1	1	2	6	1	2	2	1	29	27	1	1
1	1	2	4		2	2	1	19	19	2
1	1	1	8		2	2	1	42	42	2
1	1	2	4	1	1	2	1	21	20	1	1
1	1	2	8	1	1	1	1	41	40	1	1
1	1	2	1		1	1	1	2.83333	1.83333	2
1	1	2	5	1	2	1	1	27	25	1	1
1	1	1	1		1	1	1	4	3	2
1	1	2	6	1	1	1	1	31	27	1	1
1	1	2	1		1	1	1	3	1	2
1	1	2	5	1	1	1	1	25	24	1	1
1	1	2	5		1	1	1	25	24	2
1	1	2	5	1	1	1	1	28	26	1	1
1	1	1	7		1	1	1	37	33	2
1	1	2	10		1	1	1	75	72	2
1	1	2	7		1	1	1	36	34	2
1	1	1	8	1	1	1	1	42	39	1	1
1	1	1	5		1	1	1	27	27	2
1	1	2	7		1	1	1	37	32	2
1	1	1	1		1	1	1	3.41667	0.416667	2
1	1	2	6		1	1	1	29	26	2
1	1	2	4		1	1	1	23	20	2
1	1	1	6	2	1	1	1	33	30	1	2
1	1	2	8		1	1	1	40	38	2
1	1	2	6		1	1	1	33	28	2
1	1	2	5	2	1	1	1	26	19	1	2
1	1	2	7	1	1	1	1	34	32	1	1
1	1	1	5		2	1	1	25	24	2
1	1	2	9		2	1	1	46	45	2
1	1	2	10		1	1	1	51	50	2
1	1	2	6	1	1	1	1	29	27	1	1
1	1	2	7		1	1	1	36	29	2
1	1	1	7		2	1	1	38	38	2
1	1	1	7		1	1	1	35	32	2
1	1	2	4		1	1	1	22	20	2
1	1	2	5		1	1	1	27	26	2
1	1	2	6	2	1	1	1	32	31	1	2
1	1	1	5	1	1	1	1	26	25	1	1
1	1	2	6		1	1	1	33	32	2
1	1	1	9		1	1	1	48	47	2
1	1	2	6		2	1	1	30	28	2
1	1	2	6		1	1	1	30	27	2
1	1	2	7		1	1	1	38	34	2
1	1	1	6	1	2	1	1	31	29	1	1
1	1	1	6		1	1	1	30	28	2
1	1	1	7		1	1	1	35	32	2
1	1	2	7	1	1	1	1	37	36	1	1
1	1	2	7		2	1	1	36	36	2
1	1	2	5		1	1	1	24	23	2
1	1	2	9		1	1	1	47	44	2
1	1	2	5		2	1	1	28	27	2
1	1	1	10	2	1	1	1	53	50	1	2
1	1	1	7		1	1	1	37	35	2
1	1	2	6		1	1	1	29	27	2
1	1	1	8	1	1	1	1	40	37	1	1
1	1	2	6	1	1	1	1	31	29	1	1
1	1	2	8	1	1	1	1	40	38	1	1
1	1	2	9		1	1	1	44	43	2
1	1	1	10		1	1	1	63	60	2
1	1	2	6		2	1	1	29	26	2
1	1	2	4		1	1	1	23	22	2
1	1	1	7		2	1	1	34	33	2
1	1	2	6	1	2	1	1	30	22	1	1
1	1	2	5	1	1	1	1	27	26	1	1
1	1	2	6	1	1	1	1	33	31	1	1
1	1	2	5		2	1	1	28	28	2
1	1	2	1		1	1	1	4.5	2.5	2
1	1	1	10	2	2	1	1	52	50	1	2
1	1	1	10		1	1	1	54	54	2
1	1	1	6		2	1	1	32	30	2
1	1	2	10		2	1	1	79	75	2
1	1	2	10	1	1	1	1	55	53	1	1
1	1	2	6		1	1	1	30	30	2
1	1	1	2	1	1	1	1	11	9	1	1
1	1	1	7	1	2	1	1	36	35	1	1
1	1	2	5		2	1	1	25	23	2
1	1	2	7		1	1	1	38	32	2
1	1	1	6		1	1	1	31	30	2
1	1	1	5		1	1	1	25	23	2
1	1	2	5	1	1	1	1	28	27	1	1
1	1	2	6	1	1	1	1	32	29	1	1
1	1	2	7		1	1	1	35	34	2
1	1	2	6		1	1	1	29	27	2
1	1	2	5		1	1	1	28	26	2
1	1	1	9		1	1	1	44	40	2
1	1	1	1	1	1	1	1	8	5	1	1
1	1	2	9		1	1	1	47	45	2
1	1	1	9		1	1	1	44	41	2
1	1	2	10		1	1	1	60	55	2
1	1	2	6		1	1	1	32	30	2
1	1	1	6	1	1	1	1	33	31	1	1
1	1	2	8	1	1	1	1	41	40	1	1
1	1	2	1		1	1	1	8.91667	2.91667	2
1	1	2	7		1	1	1	34	30	2
1	1	2	5	1	1	1	1	28	25	1	1
1	1	2	6	1	1	1	1	32	30	1	1
1	1	2	7		1	1	1	35	34	2
1	1	2	5		1	1	1	25	25	2
1	1	1	2		1	1	1	11	8	2
1	1	2	6		1	1	1	29	28	2
1	1	1	9	1	1	1	1	44	42	1	1
1	1	2	5	2	1	1	1	28	22	1	2
1	1	2	5		2	1	1	27	26	2
1	1	2	9	1	1	1	1	45	42	1	1
1	1	2	1	2	1	1	1	8	5	1	2
1	1	2	6	1	1	1	1	33	30	1	1
1	1	1	5		1	1	1	25	24	2
1	1	2	5		1	1	1	24	20	2
1	1	1	7		1	1	1	36	35	2
1	1	1	9		2	1	1	45	45	2
1	1	1	6	1	1	1	1	30	27	1	1
1	1	1	6	1	1	1	1	30	27	1	1
1	1	1	6		1	1	1	33	29	2
1	1	2	8	1	1	1	1	39	37	1	1
1	1	2	10		1	1	1	60	58	2
1	1	1	10		1	1	1	50	48	2
1	1	2	6		2	1	1	30	29	2
1	1	2	5		1	1	1	28	27	2
1	1	2	5		1	1	1	25	22	2
1	1	1	9		1	1	1	48	45	2
1	1	2	10		1	1	1	51	48	2
1	1	1	8	1	1	1	1	41	39	1	1
1	1	1	10		1	1	1	57	56	2
1	1	1	9		2	1	1	46	45	2
1	1	2	6		1	1	1	30	28	2
1	1	2	5		1	1	1	28	27	2
1	1	1	6		1	1	1	29	28	2
1	1	1	1		1	1	1	6.33333	3.33333	2
1	1	2	6	2	1	1	1	33	30	1	2
1	1	1	10		1	1	1	51	47	2
1	1	2	8		1	1	1	39	37	2
1	1	2	6	1	1	1	1	33	30	1	1
1	1	2	7		1	1	1	35	34	2
1	1	1	9	1	2	1	1	46	43	1	1
1	1	1	6	1	1	1	1	29	28	1	1
1	1	1	7		1	1	1	38	37	2
1	1	1	10		1	1	1	51	48	2
1	1	2	7		1	1	1	36	35	2
1	1	2	5	1	1	1	1	27	25	1	1
1	1	1	5		1	1	1	27	25	2
1	1	2	8		1	1	1	39	36	2
1	1	1	1		2	1	1	6.58333	3.58333	2
1	1	2	7		1	1	1	35	34	2
1	1	1	7	1	1	1	1	37	34	1	1
1	1	2	1		1	1	1	8	5	2
1	1	1	7	1	1	1	1	36	33	1	1
1	1	2	6	1	1	1	1	32	30	1	1
1	1	2	4		1	1	1	21	20	2
1	1	2	1		2	1	1	8	5	2
1	1	2	7		1	1	1	37	36	2
1	1	2	8	1	1	1	1	42	39	1	1
1	1	2	5		1	1	1	26	25	2
1	1	2	6		2	1	1	31	29	2
1	1	2	4		1	1	1	21	18	2
1	1	1	1	2	1	1	1	7.08333	4.08333	1	2
1	1	2	7		1	1	1	35	33	2
1	1	2	9		1	1	1	46	42	2
1	1	1	10		1	1	1	66	65	2
1	1	1	6		1	1	1	30	27	2
1	1	1	6		1	1	1	33	29	2
1	1	1	1		1	1	1	3.83333	1.83333	2
1	1	2	6		2	1	1	29	28	2
1	1	2	4		1	1	1	21	20	2
1	1	2	4		2	1	1	23	19	2
1	1	2	8	2	1	1	1	41	40	1	2
1	1	1	10		1	1	1	60	59	2
1	1	2	6		1	1	1	32	30	2
1	1	1	8	1	1	1	1	39	36	1	1
1	1	1	6	1	1	1	1	32	29	1	1
1	1	1	6	1	1	1	1	33	32	1	1
1	1	2	5		1	1	1	26	25	2
1	1	2	5		1	1	1	28	27	2
1	1	2	9		1	1	1	47	44	2
1	1	2	5		1	1	1	25	24	2
1	1	2	10		2	1	1	49	49	2
1	1	1	5		1	1	1	26	26	2
1	1	1	5		1	1	1	26	25	2
1	1	2	5	1	1	1	1	28	25	1	1
1	1	2	8		1	1	1	42	41	2
1	1	1	9	1	1	1	1	48	45	1	1
1	1	2	5		1	1	1	28	27	2
1	1	2	5		1	1	1	26	23	2
1	1	1	8		1	1	1	39	37	2
1	1	1	9	1	2	1	1	46	44	1	1
1	1	2	5		1	1	1	28	25	2
1	1	2	7		1	1	1	34	34	2
1	1	2	5	1	1	1	1	26	25	1	1
1	1	1	3		1	1	1	17	15	2
1	1	1	10	1	1	1	1	50	49	1	1
1	1	1	7		1	1	1	35	32	2
1	1	1	9		1	1	1	44	42	2
1	1	2	7		1	1	1	35	33	2
1	1	2	6	1	1	1	1	30	28	1	1
1	1	2	8		1	1	1	43	40	2
1	1	2	10		1	1	1	57	55	2
1	1	2	7		1	1	1	37	35	2
1	1	2	7	1	1	1	1	38	35	1	1
1	1	2	5	1	1	1	1	26	25	1	1
1	1	2	5		1	1	1	25	24	2
1	1	2	6	1	1	1	1	29	27	1	1
1	1	2	5		2	1	1	27	23	2
1	1	2	3		2	1	1	18	17	2
1	1	2	6	1	2	1	1	33	32	1	1
1	1	2	8		1	1	1	41	38	2
1	1	2	6	1	1	1	1	32	29	1	1
1	1	2	8	2	1	1	1	43	42	1	2
1	1	2	7		1	1	1	37	37	2
1	1	2	6		1	1	1	30	27	2
1	1	1	10	2	1	1	1	51	47	1	2
1	1	2	7		2	1	1	35	30	2
1	1	2	6	2	1	1	1	29	26	1	2
1	1	1	4		1	1	1	23	22	2
1	1	1	8		1	1	1	41	40	2
1	1	1	7		1	1	1	36	34	2
1	1	2	7		2	1	1	34	31	2
1	1	2	7		1	1	1	38	37	2
1	1	2	5		2	1	1	25	24	2
1	1	1	6		2	1	1	29	27	2
1	1	2	6	1	1	1	1	32	30	1	1
1	1	1	6		1	1	1	33	29	2
1	1	1	9	1	1	1	1	45	43	1	1
1	1	2	7	1	1	1	1	37	34	1	1
1	1	1	7		1	1	1	36	35	2
1	1	2	8		1	1	1	42	40	2
1	1	2	10		1	1	1	70	70	2
1	1	2	6	1	1	1	1	29	26	1	1
1	1	2	5		1	1	1	28	27	2
1	1	2	7		1	1	1	34	31	2
1	1	2	6		1	1	1	33	31	2
1	1	2	10		1	1	1	50	47	2
1	1	1	7	1	1	1	1	35	32	1	1
1	1	2	6		2	1	1	31	27	2
1	1	2	5		1	1	1	27	25	2
1	1	2	8	1	1	1	1	42	40	1	1
1	1	2	5		1	1	1	28	26	2
1	1	1	9		1	1	1	46	42	2
1	1	2	6		2	1	1	29	28	2
1	1	2	4	1	1	1	1	22	20	1	1
1	1	2	9		1	1	1	46	45	2
1	1	2	1	1	1	1	1	4.66667	2.66667	1	1
1	1	2	4		1	1	1	23	22	2
1	1	2	8	1	1	1	1	41	36	1	1
1	1	2	6	1	2	1	1	31	29	1	1
1	1	2	6	1	1	1	1	31	27	1	1
1	1	1	7		1	1	1	34	30	2
1	1	2	5		2	1	1	27	25	2
1	1	2	7		2	1	1	35	32	2
1	1	1	8		2	1	1	43	40	2
1	1	1	9		1	1	1	48	45	2
1	1	1	7		1	1	1	37	34	2
1	1	2	6		2	1	1	31	28	2
1	1	2	5		1	1	1	25	22	2
1	1	2	7		1	1	1	34	31	2
1	1	2	5	1	1	1	1	27	24	1	1
1	1	2	7	1	2	1	1	36	33	1	1
1	1	1	9		1	1	1	44	42	2
1	1	2	6	1	1	1	1	30	28	1	1
1	1	2	6		1	1	1	33	32	2
1	1	1	10		1	1	1	52	51	2
1	1	1	8	1	1	1	1	41	39	1	1
1	1	1	9	1	1	1	1	44	41	1	1
1	1	2	10		1	1	1	54	50	2
1	1	1	10	1	1	1	1	51	47	1	1
1	1	2	8		1	1	1	41	38	2
1	1	2	6		1	1	1	31	30	2
1	1	2	6	2	1	1	1	32	30	1	2
1	1	2	4	1	1	1	1	23	22	1	1
1	1	2	6		1	1	1	30	29	2
1	1	2	5		1	1	1	26	22	2
1	1	2	6		1	1	1	29	28	2
1	1	2	6	1	1	1	1	33	30	1	1
1	1	1	10	2	1	1	1	55	52	1	2
1	1	1	8	1	2	1	1	43	39	1	1
1	1	2	6	2	1	1	1	33	30	1	2
1	1	2	4	1	1	1	1	20	17	1	1
1	1	1	8		2	1	1	41	41	2
1	1	2	1	2	1	1	1	1.91667	0.916667	1	2
1	1	2	9	1	1	1	1	45	42	1	1
1	1	2	10	1	1	1	1	59	49	1	1
1	1	2	6	2	1	1	1	31	28	1	2
1	1	2	6	1	1	1	1	33	27	1	1
1	2	2	6		1	2	1	29	27	2
1	2	2	5		1	2	1	28	26	2
1	2	2	5		1	2	1	27	26	2
1	2	1	6		2	2	1	31	30	2
1	2	2	6		1	2	1	29	28	2
1	2	2	4		1	2	1	23	22	2
1	2	1	6		1	2	1	33	32	2
1	2	2	4		1	2	1	22	21	2
1	2	2	8		1	2	1	40	39	2
1	2	2	6		1	2	1	32	31	2
1	2	2	7		1	2	1	35	34	2
1	2	2	4		1	2	1	21	20	2
1	2	1	10		1	2	1	53	52	2
1	2	2	4		1	2	1	20	19	2
1	2	2	4		2	2	1	23	22	2
1	2	2	6		1	2	1	33	32	2
1	2	2	4		1	2	1	21	20	2
1	2	2	4		2	2	1	22	21	2
1	2	2	6		1	2	1	29	28	2
1	2	2	3		1	2	1	15	14	2
1	2	2	5		1	2	1	26	25	2
1	2	2	5		1	2	1	27	26	2
1	2	2	6		2	2	1	29	28	2
1	2	2	7		1	2	1	38	37	2
1	2	2	6		1	2	1	30	29	2
1	2	2	6		1	2	1	30	29	2
1	2	2	4		1	2	1	23	22	2
1	2	2	5		1	2	1	26	25	2
1	2	2	5		1	2	1	27	26	2
1	2	2	4		1	2	1	23	22	2
1	1	2	5		1	2	1	28	28	2
1	1	2	5		1	2	1	28	28	2
1	1	1	6		1	2	1	30	30	2
1	1	2	5		1	2	1	27	27	2
1	1	1	7		1	2	1	38	38	2
1	1	2	7		1	2	1	34	34	2
1	1	1	7		1	2	1	38	38	2
1	1	2	8		2	2	1	42	40	2
1	1	2	5		1	2	1	26	24	2
1	1	2	7		1	2	1	36	36	2
1	1	2	5		1	2	1	27	27	2
1	1	2	7		1	2	1	36	36	2
1	1	2	6		1	2	1	31	30	2
1	1	2	6		2	2	1	32	30	2
1	1	2	8		1	2	1	40	38	2
1	1	2	5		1	2	1	26	26	2
1	1	2	4		1	2	1	23	22	2
1	1	1	7		1	2	1	34	34	2
1	2	2	6		1	2	1	29	28	2
1	2	2	5		1	2	1	28	27	2
1	2	2	6		2	2	1	31	30	2
1	2	2	5		1	2	1	27	26	2
1	2	2	6		1	2	1	31	30	2
1	2	2	6		1	2	1	33	32	2
1	2	2	5		1	2	1	28	27	2
1	2	2	5		1	2	1	24	23	2
1	2	2	7		1	2	1	36	34	2
1	2	2	5		1	2	1	26	24	2
1	2	2	4		2	2	1	22	20	2
1	2	2	5		1	2	1	24	23	2
1	2	2	4		2	2	1	22	20	2
1	2	2	6		1	2	1	30	29	2
1	2	2	5		2	2	1	25	25	2
1	2	2	6		1	2	1	33	32	2
1	2	2	5		1	2	1	26	25	2
1	2	2	6		1	2	1	32	31	2
1	2	2	8		1	2	1	40	37	2
1	2	2	5		2	2	1	25	25	2
1	2	2	4		2	2	1	19	19	2
1	2	2	4		2	2	1	23	22	2
1	2	2	5		1	2	1	26	25	2
1	2	2	5		1	2	1	24	23	2
1	2	2	5		1	2	1	28	27	2
1	2	2	7		1	2	1	34	33	2
1	2	2	4		2	2	1	22	21	2
1	2	2	7		1	2	1	36	35	2
1	1	2	8		1	2	1	39	39	2
1	1	2	4		1	2	1	22	20	2
1	1	2	5		1	2	1	26	25	2
1	1	2	6		2	2	1	31	29	2
1	1	2	7		1	2	1	38	36	2
1	1	2	4		1	2	1	22	21	2
1	1	2	5		2	2	1	25	24	2
1	1	2	6		1	2	1	32	31	2
1	1	2	4		2	2	1	22	20	2
1	1	2	5		1	2	1	27	25	2
1	1	2	3	1	1	2	1	18	17	1	1
1	1	2	4		2	2	1	23	21	2
1	1	2	5		2	2	1	28	26	2
1	1	2	6		1	2	1	32	30	2
1	1	2	5	2	1	2	1	28	27	1	2
1	1	2	4		1	2	1	20	19	2
1	1	2	6	1	1	2	1	30	29	1	1
1	1	2	5		2	2	1	28	28	2
1	1	2	5		1	2	1	27	26	2
1	1	2	5		2	2	1	26	24	2
1	1	2	5		2	2	1	27	26	2
1	1	2	4		2	2	1	22	22	2
1	1	2	5	1	1	2	1	24	23	1	1
1	1	2	4		2	2	1	20	19	2
1	1	2	5		2	2	1	26	26	2
1	1	2	6		1	2	1	29	22	2
1	1	2	5	2	1	2	1	28	27	1	2
1	1	2	7		2	2	1	38	37	2
1	1	2	5		2	2	1	28	27	2
1	1	2	4		2	2	1	20	19	2
1	1	2	6		1	2	1	30	29	2
1	1	2	6	1	1	2	1	31	29	1	1
1	1	2	5		1	2	1	27	26	2
1	1	2	6		2	2	1	31	30	2
1	1	2	6		2	2	1	29	28	2
1	1	2	6		2	2	1	32	31	2
1	1	2	6	1	1	2	1	31	30	1	1
1	1	2	5	2	1	2	1	26	25	1	2
1	1	2	7		2	2	1	36	35	2
1	1	2	4		2	2	1	20	19	2
1	1	2	5	1	1	2	1	26	25	1	1
1	1	2	7		1	2	1	36	33	2
1	1	2	7	1	1	2	1	38	37	1	1
1	1	2	4	1	1	2	1	23	22	1	1
1	1	2	5		1	2	1	25	23	2
1	3	2	5		2	2	1	26	25	2
1	3	2	7		2	2	1	35	33	2
1	3	2	4		1	2	1	21	20	2
1	3	2	9	1	1	2	1	47	45	1	1
1	3	2	7		1	2	1	36	35	2
1	3	2	10		2	2	1	64	61	2
1	3	2	9		1	2	1	48	47	2
1	3	2	6		1	2	1	31	29	2
1	3	2	8		1	2	1	40	39	2
1	3	2	5		1	2	1	26	23	2
1	3	1	7	2	1	2	1	38	35	2
1	3	1	4		1	2	1	20	18	2
1	3	2	3		1	2	1	17	16	2
1	3	2	4		2	2	1	21	20	2
1	3	2	4	2	1	2	1	20	19	1	2
1	3	2	4		1	2	1	23	21	2
1	3	2	10		2	2	1	61	58	2
1	3	2	5		2	2	1	26	25	2
1	3	2	8		2	2	1	41	39	2
1	3	1	6		2	2	1	29	28	2
1	3	2	7		1	2	1	35	33	2
1	3	2	4		1	2	1	23	22	2
1	3	2	6		1	2	1	30	27	2
1	3	2	4		1	2	1	22	20	2
1	3	2	6		1	2	1	33	32	2
1	3	2	6	2	1	2	1	29	26	1	2
1	3	1	5		1	2	1	27	27	2
1	3	2	6		1	2	1	33	32	2
1	3	2	5		2	2	1	27	26	2
1	3	2	6		1	2	1	29	27	2
1	3	2	5		1	2	1	26	24	2
1	3	2	7		1	2	1	34	32	2
1	3	1	6		1	2	1	31	30	2
1	3	1	6		1	2	1	31	30	2
1	3	2	5		1	2	1	24	23	2
1	3	2	5	1	2	2	1	24	22	1	1
1	3	2	10	1	1	2	1	80	75	1	1
1	3	2	10	1	1	2	1	62	55	1	1
1	3	2	6	2	2	2	1	33	29	1	2
1	3	2	10	1	1	2	1	51	47	1	1
1	3	2	7		1	2	1	38	37	2
1	3	2	8	1	1	2	1	43	36	1	1
1	3	2	8	2	2	2	1	43	38	1	2
1	3	2	8	1	1	2	1	40	35	1	1
1	3	1	8	1	1	2	1	40	34	1	1
1	3	2	6	1	1	2	1	33	28	1	1
1	3	2	6	1	1	2	1	32	30	1	1
1	3	1	10	1	1	2	1	56	53	1	1
1	3	2	8	1	1	2	1	40	37	1	1
1	3	2	9		1	2	1	47	46	2
1	3	1	9	1	1	2	1	47	44	1	1
1	3	2	7	1	1	2	1	36	30	1	1
1	3	2	6		1	2	1	32	32	2
1	3	1	6		1	2	1	32	31	2
1	3	1	9	1	1	2	1	46	42	1	1
1	3	1	7	2	1	2	1	38	31	1	2
1	3	2	10		1	2	1	54	45	2
1	3	2	7	1	1	2	1	35	30	1	1
1	3	2	7		1	2	1	37	37	2
1	3	2	8		1	2	1	39	38	2
1	3	1	10	1	2	2	1	60	54	1	1
1	3	2	6	2	1	2	1	29	28	1	2
1	3	2	10	1	1	2	1	49	38	1	1
1	3	2	8	1	1	2	1	40	37	1	1
1	3	1	6		2	2	1	33	32	2
1	3	1	8	1	1	2	1	41	38	1	1
1	3	1	7	2	1	2	1	35	33	1	2
1	3	1	10	1	2	2	1	67	63	1	1
1	3	2	7		1	2	1	38	36	2
1	3	1	5	2	2	2	1	26	23	1	2
1	3	1	10	1	2	2	1	58	56	1	1
1	3	1	10	1	1	2	1	57	50	1	1
1	3	1	6	1	1	2	1	32	30	1	1
1	3	1	8		1	2	1	41	40	2
1	3	2	10	1	1	2	1	55	49	1	1
1	3	1	9	1	1	2	1	45	41	1	1
1	3	2	9	1	2	2	1	45	43	1	1
1	3	2	10	2	1	2	1	52	45	1	2
1	3	1	10	1	1	2	1	69	62	1	1
1	3	2	6		1	2	1	32	31	2
1	3	1	9	2	1	2	1	48	41	1	2
1	3	2	9	2	1	2	1	47	40	1	2
1	3	2	10		1	2	1	49	49	2
1	3	1	8	1	1	2	1	40	37	1	1
1	3	2	10		2	2	1	49	42	2
1	3	2	6	2	1	2	1	29	28	1	2
1	3	2	6	1	1	2	1	30	24	1	1
1	3	2	7	2	2	2	1	37	36	1	2
1	3	2	9	1	1	2	1	46	41	1	1
1	3	2	9	1	1	2	1	45	38	1	1
1	3	2	10	2	1	2	1	58	55	1	2
1	3	2	10	1	1	2	1	66	63	1	1
1	3	2	10	1	1	2	1	61	59	1	1
1	3	2	7	1	1	2	1	37	30	1	1
1	3	2	9	1	1	2	1	46	40	1	1
1	3	2	9	1	1	2	1	44	43	1	1
1	3	1	7	1	1	2	1	35	34	1	1
1	3	2	1	1	1	2	1	8.25	1.25	1	1
1	3	2	7	1	1	2	1	35	29	1	1
1	3	2	10	1	1	2	1	53	51	1	1
1	3	2	7	1	1	2	1	37	33	1	1
1	3	2	10	2	2	2	1	61	54	1	2
1	3	2	6	1	1	2	1	29	26	1	1
1	3	1	8	2	1	2	1	40	34	1	2
1	3	2	7	2	1	2	1	35	31	1	2
1	3	1	10	2	1	2	1	56	49	1	2
1	3	1	6		2	2	1	32	31	2
1	3	1	10		1	2	1	56	55	2
1	3	1	7	1	1	2	1	35	31	1	1
1	3	1	7	1	1	2	1	36	32	1	1
1	3	1	9	1	1	2	1	46	40	1	1
1	3	2	8	1	1	2	1	41	35	1	1
1	3	2	6	2	1	2	1	29	22	1	2
1	3	1	8	1	1	2	1	41	37	1	1
1	3	1	8	1	1	2	1	42	35	1	1
1	3	2	8		1	2	1	41	40	2
1	3	2	7	1	1	2	1	36	31	1	1
1	3	2	8	1	1	2	1	42	38	1	1
1	3	2	10	1	1	2	1	66	65	1	1
1	3	1	9	1	1	2	1	45	41	1	1
1	3	2	10	1	1	2	1	53	50	1	1
1	3	2	8	1	1	2	1	41	28	1	1
1	3	2	7	1	1	2	1	34	28	1	1
1	3	2	6	1	1	2	1	30	28	1	1
1	3	1	8	1	1	2	1	41	38	1	1
1	3	1	7	1	1	2	1	35	30	1	1
1	3	2	7	2	1	2	1	34	30	1	2
1	3	2	8	2	1	2	1	42	40	1	2
1	3	2	3	1	1	2	1	17	15	1	1
1	3	2	8	1	1	2	1	42	40	1	1
1	3	1	7	2	1	2	1	38	32	1	2
1	3	1	8		1	2	1	39	38	2
1	3	1	8	1	1	2	1	43	37	1	1
1	3	2	7	2	1	2	1	37	34	1	2
1	3	1	10	1	2	2	1	55	51	1	1
1	3	1	10	2	1	2	1	52	48	1	2
1	3	2	5	1	1	2	1	25	22	1	1
1	3	2	5		1	2	1	27	25	2
1	3	1	1		2	2	1	3	2	2
1	3	1	10	2	1	2	1	50	46	1	2
1	3	2	10	1	1	2	1	62	58	1	1
1	3	2	7	1	1	2	1	36	35	1	1
1	3	2	7	1	1	2	1	36	34	1	1
1	3	1	8	1	1	2	1	42	40	1	1
1	3	2	5		1	2	1	24	22	2
1	3	2	3		1	2	1	15	15	2
1	3	2	10	1	1	2	1	54	48	1	1
1	3	2	10		1	2	1	54	50	2
1	3	1	10	2	1	2	1	63	60	1	2
1	3	1	10	1	1	2	1	76	72	1	1
1	3	1	10	1	1	2	1	50	45	1	1
1	3	2	6	1	1	2	1	31	28	1	1
1	3	2	8		1	2	1	43	40	2
1	3	2	5	2	2	2	1	25	22	1	2
1	3	1	7	2	1	2	1	37	30	1	2
1	3	1	10	2	1	2	1	57	52	1	2
1	3	1	7	1	1	2	1	34	32	1	1
1	3	1	6	1	1	2	1	30	26	1	1
1	3	1	10	1	1	2	1	52	49	1	1
1	3	2	8	2	1	2	1	42	35	1	2
1	3	2	1	1	1	2	1	5.66667	1.66667	1	1
1	3	1	10	2	1	2	1	60	56	1	2
1	3	2	10	1	1	2	1	49	47	1	1
1	3	2	3	1	1	2	1	17	16	1	1
1	3	2	9	2	1	2	1	45	43	1	2
1	3	1	10	1	2	2	1	55	52	1	1
1	3	1	5	1	1	2	1	27	20	1	1
1	3	2	8	2	2	2	1	43	41	1	2
1	3	2	10	2	1	2	1	54	43	1	2
1	3	2	8	1	1	2	1	42	40	1	1
1	3	2	10	1	1	2	1	53	50	1	1
1	3	2	7	1	1	2	1	36	29	1	1
1	3	2	6	1	1	2	1	32	25	1	1
1	3	2	10	2	1	2	1	49	44	1	2
1	3	2	6	2	1	2	1	33	28	1	2
1	3	1	10	2	1	2	1	49	45	1	2
1	3	2	5	1	1	2	1	28	25	1	1
1	3	2	8	1	1	2	1	39	34	1	1
1	3	1	1	2	1	2	1	4.66667	1.66667	1	2
1	3	1	9		2	2	1	47	46	2
1	3	2	7	1	1	2	1	36	29	1	1
1	3	2	6	1	1	2	1	30	28	1	1
1	3	1	7		2	2	1	36	35	2
1	3	2	7		1	2	1	37	37	2
1	3	1	9	2	1	2	1	46	43	1	2
1	3	2	6	1	1	2	1	33	29	1	1
1	3	1	7		2	2	1	34	27	2
1	3	2	10	1	1	2	1	49	42	1	1
1	3	1	7	1	1	2	1	36	34	1	1
1	3	2	4	1	1	2	1	23	21	1	1
1	3	1	1	2	1	2	1	5.91667	3.91667	1	2
1	3	2	6		1	2	1	32	32	2
1	3	1	5	1	1	2	1	28	27	1	1
1	3	2	6	2	2	2	1	29	24	1	2
1	3	2	6	1	1	2	1	30	23	1	1
1	3	2	6	1	1	2	1	30	28	1	1
1	3	1	6	1	1	2	1	29	25	1	1
1	3	2	6	1	1	2	1	33	30	1	1
1	3	2	5	1	1	2	1	28	26	1	1
1	3	2	4	2	1	2	1	22	21	1	2
1	3	1	8	1	1	2	1	43	39	1	1
1	3	2	9	1	1	2	1	44	39	1	1
1	3	2	6		1	2	1	30	29	2
1	3	1	10	1	1	2	1	65	61	1	1
1	3	2	7	1	1	2	1	35	24	1	1
1	3	1	10	2	2	2	1	49	47	1	2
1	3	1	8	2	1	2	1	39	37	1	2
1	3	2	6	1	1	2	1	30	26	1	1
1	3	2	8		1	2	1	43	42	2
1	3	1	8	2	1	2	1	40	36	1	2
1	3	2	6		1	2	1	33	32	2
1	3	1	9	1	1	2	1	48	42	1	1
1	3	2	9	2	1	2	1	44	40	1	2
1	3	1	2		1	2	1	10	9	2
1	3	1	7	2	1	2	1	36	31	1	2
1	3	2	10	1	1	2	1	57	54	1	1
1	3	2	10	1	1	2	1	54	50	1	1
1	3	2	10		1	2	1	49	48	2
1	3	2	10	2	1	2	1	54	51	1	2
1	3	2	9	1	1	2	1	48	45	1	1
1	3	2	7	2	1	2	1	38	36	1	2
1	3	1	6	1	1	2	1	31	30	1	1
1	3	1	9	2	2	2	1	45	40	1	2
1	3	2	10	2	1	2	1	57	52	1	2
1	3	2	10	1	1	2	1	50	48	1	1
1	3	2	7	1	1	2	1	35	28	1	1
1	3	1	10	1	1	2	1	54	50	1	1
1	3	1	7	1	1	2	1	34	32	1	1
1	3	1	10	1	1	2	1	60	54	1	1
1	3	2	8		1	2	1	42	41	2
1	3	2	7		1	2	1	36	32	2
1	3	2	10	1	1	2	1	50	46	1	1
1	3	1	9	2	1	2	1	45	38	1	2
1	3	2	8	1	1	2	1	40	35	1	1
1	3	2	10	1	1	2	1	61	55	1	1
1	3	2	6	1	2	2	1	29	23	1	1
1	3	1	1	2	1	2	1	7.66667	2.66667	1	2
1	3	2	6	2	1	2	1	30	24	1	2
1	3	2	6	2	2	2	1	30	24	1	2
1	3	2	6	2	2	2	1	30	26	1	2
1	3	1	10	2	2	2	1	65	61	1	2
1	3	1	7	1	1	2	1	36	29	1	1
1	3	1	7	1	1	2	1	34	32	1	1
1	3	1	7		1	2	1	36	35	2
1	3	1	7	2	2	2	1	36	35	1	2
1	3	1	6		1	2	1	32	31	2
1	3	2	7	2	1	2	1	35	34	1	2
1	3	2	7		1	2	1	38	37	2
1	3	1	10	2	1	2	1	56	52	1	2
1	3	2	8	2	1	2	1	43	40	1	2
1	3	2	8	1	1	2	1	43	41	1	1
1	3	1	10	1	1	2	1	50	47	1	1
1	3	2	7	1	1	2	1	35	30	1	1
1	3	1	6		1	2	1	33	33	2
1	3	2	6	1	1	2	1	29	27	1	1
1	3	1	3	2	1	2	1	15	13	1	2
1	3	1	1	2	2	2	1	6.91667	2.91667	1	2
1	3	2	10	1	1	2	1	53	48	1	1
1	3	1	6	1	1	2	1	29	28	1	1
1	3	2	7	2	1	2	1	38	32	1	2
1	3	1	10	1	1	2	1	53	50	1	1
1	3	1	7	1	1	2	1	35	29	1	1
1	3	2	9	2	1	2	1	46	45	1	2
1	3	2	5		1	2	1	24	18	2
1	3	2	10	2	1	2	1	52	48	1	2
1	3	2	6	1	1	2	1	32	25	1	1
1	3	1	5		1	2	1	24	24	2
1	3	2	10	1	1	2	1	58	56	1	1
1	3	2	9		1	2	1	47	46	2
1	3	2	10	1	1	2	1	53	49	1	1
1	3	1	9	1	1	2	1	47	40	1	1
1	3	2	5	1	1	2	1	25	22	1	1
1	3	2	8	1	2	2	1	42	40	1	1
1	3	1	10		2	2	1	78	73	2
1	3	1	4	1	1	2	1	23	22	1	1
1	3	1	8	1	1	2	1	40	38	1	1
1	3	1	6	1	1	2	1	32	28	1	1
1	3	2	10		1	2	1	50	49	2
1	3	2	9	1	1	2	1	48	45	1	1
1	3	2	7	1	1	2	1	35	29	1	1
1	3	2	6	1	1	2	1	33	30	1	1
1	3	1	6		1	2	1	32	31	2
1	3	2	6	1	1	2	1	32	28	1	1
1	3	2	4	2	1	2	1	21	19	1	2
1	3	1	9	1	1	2	1	46	42	1	1
1	3	2	10	1	1	2	1	51	44	1	1
1	3	2	7	1	1	2	1	34	27	1	1
1	3	1	8		2	2	1	41	40	2
1	3	1	6		1	2	1	30	26	2
1	3	2	5	2	2	2	1	28	24	1	2
1	3	2	10	2	1	2	1	56	55	1	2
1	3	1	9	1	1	2	1	48	44	1	1
1	3	2	7	1	1	2	1	35	30	1	1
1	3	1	8	2	1	2	1	41	35	1	2
1	3	2	10	1	1	2	1	56	54	1	1
1	3	2	10	1	1	2	1	60	59	1	1
1	3	1	8	2	1	2	1	41	36	1	2
1	3	2	9	1	1	2	1	44	39	1	1
1	3	2	6	1	1	2	1	29	27	1	1
1	3	2	9	1	1	2	1	47	44	1	1
1	3	1	8	2	1	2	1	40	37	1	2
1	3	1	6		1	2	1	33	32	2
1	3	2	6	1	1	2	1	30	28	1	1
1	3	2	8	1	1	2	1	39	32	1	1
1	3	2	10	1	1	2	1	66	64	1	1
1	3	2	10	1	1	2	1	53	49	1	1
1	3	1	1	2	1	2	1	6.16667	2.16667	1	2
1	3	2	8	2	1	2	1	40	38	1	2
1	3	2	6	1	1	2	1	33	26	1	1
1	3	2	9	1	1	2	1	45	42	1	1
1	3	1	8	1	1	2	1	39	35	1	1
1	3	2	7		1	2	1	34	27	2
1	3	1	8	2	2	2	1	43	41	1	2
1	3	2	6	1	1	2	1	31	27	1	1
1	3	2	8	2	1	2	1	39	36	1	2
1	3	1	9	2	1	2	1	48	45	1	2
1	3	1	5	2	1	2	1	24	21	1	2
1	3	2	6	2	1	2	1	30	28	1	2
1	3	2	10	2	1	2	1	65	61	1	2
1	3	2	10		1	2	1	59	58	2
1	3	2	10	1	1	2	1	68	62	1	1
1	3	2	7	1	1	2	1	34	29	1	1
1	3	1	7	1	1	2	1	38	31	1	1
1	3	2	8	1	1	2	1	40	35	1	1
1	3	2	8	1	1	2	1	43	36	1	1
1	3	1	9	1	2	2	1	48	41	1	1
1	3	2	10	2	1	2	1	55	48	1	2
1	3	1	7		1	2	1	34	33	2
1	3	2	6	1	1	2	1	32	27	1	1
1	3	1	9	1	1	2	1	44	40	1	1
1	3	2	4	1	1	2	1	21	19	1	1
1	3	2	7	1	1	2	1	37	32	1	1
1	3	2	10	1	1	2	1	64	57	1	1
1	3	2	5		2	2	1	28	27	2
1	3	1	10	1	1	2	1	58	53	1	1
1	3	1	10		1	2	1	55	55	2
1	3	2	7	2	1	2	1	34	29	1	2
1	3	2	7	2	1	2	1	36	30	1	2
1	3	2	4	1	1	2	1	23	22	1	1
1	3	1	10	1	1	2	1	53	46	1	1
1	3	1	10	1	1	2	1	51	47	1	1
1	3	1	10	1	1	2	1	59	55	1	1
1	3	2	6	1	1	2	1	29	25	1	1
1	3	1	10		2	2	1	61	60	2
1	3	1	7		1	2	1	34	32	2
1	3	2	7		1	2	1	38	37	2
1	3	1	8	1	1	2	1	40	34	1	1
1	3	2	8	1	1	2	1	41	35	1	1
1	3	2	9	2	1	2	1	45	41	1	2
1	3	2	10	1	1	2	1	52	46	1	1
1	3	1	6		1	2	1	33	31	2
1	3	2	8	1	1	2	1	41	38	1	1
1	3	2	10	1	1	2	1	70	66	1	1
1	3	2	9	1	1	2	1	47	42	1	1
1	3	1	6	1	1	2	1	31	28	1	1
1	3	2	8	2	1	2	1	42	35	1	2
1	3	1	10	2	1	2	1	58	51	1	2
1	3	1	6	2	1	2	1	30	29	1	2
1	3	2	5		1	2	1	25	25	2
1	3	2	6	1	1	2	1	33	32	1	1
1	3	2	8	2	1	2	1	43	39	1	2
1	3	2	8	1	1	2	1	43	42	1	1
1	3	1	8	1	1	2	1	42	37	1	1
1	3	1	10	2	1	2	1	59	52	1	2
1	3	2	6	2	1	2	1	29	25	1	2
1	3	2	10		1	2	1	59	58	2
1	3	2	10	1	1	2	1	65	60	1	1
1	3	1	8		1	2	1	40	39	2
1	3	1	9		2	2	1	48	44	2
1	3	1	6		2	2	1	33	26	2
1	3	2	10	1	1	2	1	52	50	1	1
1	3	1	7	2	1	2	1	36	31	1	2
1	3	1	6	1	1	2	1	33	30	1	1
1	3	1	1	2	1	2	1	3.16667	1.16667	1	2
1	3	2	10		2	2	1	57	55	2
1	3	1	9		1	2	1	45	44	2
1	3	2	8	2	2	2	1	42	38	1	2
1	3	2	6	1	1	2	1	32	29	1	1
1	3	2	5	1	1	2	1	27	25	1	1
1	3	2	8	1	1	2	1	43	39	1	1
1	3	2	10	1	1	2	1	52	50	1	1
1	3	2	7	1	1	2	1	37	33	1	1
1	3	2	10	2	1	2	1	57	55	1	2
1	3	2	5	1	2	2	1	25	22	1	1
1	3	1	1	1	1	2	1	7.66667	1.66667	1	1
1	3	1	8	2	1	2	1	43	42	1	2
1	3	2	10	1	1	2	1	63	60	1	1
1	3	2	8	1	1	2	1	39	36	1	1
1	3	2	10	2	2	2	1	51	47	1	2
1	3	2	8	1	1	2	1	41	34	1	1
1	3	2	8	1	1	2	1	43	39	1	1
1	3	1	7	2	1	2	1	36	33	1	2
1	3	2	6	1	1	2	1	31	28	1	1
1	3	1	10	1	1	2	1	49	46	1	1
1	3	2	7	1	1	2	1	34	27	1	1
1	3	2	10		1	2	1	66	65	2
1	3	2	5		2	2	1	26	25	2
1	3	2	6	1	1	2	1	30	26	1	1
1	3	1	10	1	1	2	1	50	44	1	1
1	3	2	6	1	1	2	1	32	28	1	1
1	3	2	10	1	1	2	1	67	65	1	1
1	3	1	8	1	1	2	1	43	41	1	1
1	3	2	8	1	2	2	1	42	39	1	1
1	3	2	5	1	1	2	1	28	24	1	1
1	3	1	8	2	1	2	1	43	38	1	2
1	3	1	7	1	1	2	1	37	36	1	1
1	3	2	7		2	2	1	36	35	2
1	3	2	6	2	1	2	1	31	27	1	2
1	3	2	7		1	2	1	36	33	2
1	3	1	8	2	1	2	1	40	34	1	2
1	3	2	6		1	2	1	33	26	2
1	3	1	7	1	1	2	1	35	34	1	1
1	3	1	8	2	1	2	1	39	36	1	2
1	3	2	10	1	1	2	1	56	49	1	1
1	3	2	6	2	1	2	1	29	24	1	2
1	3	1	10	1	1	2	1	58	55	1	1
1	3	2	8	2	1	2	1	42	37	1	2
1	3	2	5	2	1	2	1	28	24	1	2
1	3	2	3	2	2	2	1	16	14	1	2
1	3	2	9	1	1	2	1	45	39	1	1
1	3	2	10		1	2	1	61	60	2
1	3	2	10		1	2	1	50	49	2
1	3	2	6	1	1	2	1	33	32	1	1
1	3	2	8	1	1	2	1	39	37	1	1
1	3	2	9		2	2	1	46	39	2
1	3	1	9	2	2	2	1	45	43	1	2
1	3	1	6	2	1	2	1	29	23	1	2
1	3	2	6	1	1	2	1	31	26	1	1
1	3	2	6	2	1	2	1	30	26	1	2
1	3	2	9		1	2	1	48	44	2
1	3	2	8	2	2	2	1	40	34	1	2
1	3	1	7		1	2	1	35	34	2
1	3	2	6	1	1	2	1	32	26	1	1
1	3	2	10	1	1	2	1	60	58	1	1
1	3	1	8	2	1	2	1	43	37	1	2
1	3	1	7	1	1	2	1	35	33	1	1
1	3	1	9	2	1	2	1	47	43	1	2
1	3	1	9	1	1	2	1	45	42	1	1
1	3	2	6	1	1	2	1	29	23	1	1
1	3	2	6	1	1	2	1	32	29	1	1
1	3	2	7	1	1	2	1	34	30	1	1
1	3	2	8	1	2	2	1	39	37	1	1
1	3	1	10	2	1	2	1	55	51	1	2
1	3	2	10	2	1	2	1	57	50	1	2
1	3	2	10		2	2	1	53	51	2
1	3	2	10	1	1	2	1	58	52	1	1
1	3	1	7	1	1	2	1	36	31	1	1
1	3	1	7	1	1	2	1	35	32	1	1
1	3	1	10		1	2	1	59	58	2
1	3	2	8	1	1	2	1	42	35	1	1
1	3	2	8	2	1	2	1	42	38	1	2
1	3	2	10	1	1	2	1	68	65	1	1
1	3	2	10		1	2	1	55	54	2
1	3	2	1		1	2	1	9	8	2
1	3	2	10	1	1	2	1	70	69	1	1
1	3	2	6		1	2	1	30	29	2
1	3	2	8	2	1	2	1	42	39	1	2
1	3	1	9	1	1	2	1	48	46	1	1
1	3	2	8	1	1	2	1	40	38	1	1
1	3	1	3	1	1	2	1	16	12	1	1
1	3	2	7	1	1	2	1	37	31	1	1
1	3	2	7	2	1	2	1	35	30	1	2
1	3	1	7		1	2	1	37	36	2
1	3	1	5		1	2	1	28	27	2
1	3	2	8	2	1	2	1	42	35	1	2
1	3	2	8	2	1	2	1	41	36	1	2
1	3	1	10	1	1	2	1	64	57	1	1
1	3	1	10	1	1	2	1	49	46	1	1
1	3	2	6	1	1	2	1	33	29	1	1
1	3	2	8	1	1	2	1	39	35	1	1
1	3	2	6		1	2	1	32	31	2
1	3	2	5		1	2	1	26	25	2
1	3	1	7	1	1	2	1	37	30	1	1
1	3	2	8	1	1	2	1	39	35	1	1
1	3	1	6	1	1	2	1	32	27	1	1
1	3	2	10	1	1	2	1	49	48	1	1
1	3	2	10	2	1	2	1	55	52	1	2
1	3	1	10	2	1	2	1	49	44	1	2
1	3	1	5	1	2	2	1	28	26	1	1
1	3	2	6	1	1	2	1	33	29	1	1
1	3	1	8	1	1	2	1	39	36	1	1
1	3	2	7		1	2	1	37	35	2
1	3	2	4	1	1	2	1	23	21	1	1
1	3	2	9	2	1	2	1	48	45	1	2
1	3	1	10	1	1	2	1	49	43	1	1
1	3	2	8	1	1	2	1	40	38	1	1
1	3	2	7	1	1	2	1	38	34	1	1
1	3	1	10		1	2	1	56	56	2
1	3	2	10	1	1	2	1	61	55	1	1
1	3	1	6	2	1	2	1	31	29	1	2
1	3	1	9	2	1	2	1	48	45	1	2
1	3	1	6	2	1	2	1	31	30	1	2
1	3	2	7	1	1	2	1	36	32	1	1
1	3	1	10	2	1	2	1	70	63	1	2
1	3	2	5	1	1	2	1	26	21	1	1
1	3	2	8	1	1	2	1	42	40	1	1
1	3	2	5		1	2	1	26	25	2
1	3	2	6	1	1	2	1	33	26	1	1
1	3	2	10	1	1	2	1	53	49	1	1
1	3	1	9		1	2	1	44	43	2
1	3	1	8		1	2	1	43	42	2
1	3	1	8	2	1	2	1	42	37	1	2
1	3	2	6	2	1	2	1	29	27	1	2
1	3	2	7	2	1	2	1	35	31	1	2
1	3	2	10	1	1	2	1	57	54	1	1
1	3	2	6		1	2	1	33	32	2
1	3	2	6	1	1	2	1	30	28	1	1
1	3	2	10		1	2	1	59	52	2
1	3	1	8	2	1	2	1	40	36	1	2
1	3	1	6	1	1	2	1	33	30	1	1
1	3	2	7	1	2	2	1	37	34	1	1
1	3	2	7	1	1	2	1	34	32	1	1
1	3	2	5	2	1	2	1	26	23	1	2
1	3	1	7		2	2	1	36	35	2
1	3	2	9	2	1	2	1	45	41	1	2
1	3	1	9	1	1	2	1	48	44	1	1
1	3	1	6		1	2	1	29	28	2
1	3	2	10	1	2	2	1	52	50	1	1
1	3	2	10	1	1	2	1	49	45	1	1
1	3	2	10	1	1	2	1	63	60	1	1
1	3	2	8	1	1	2	1	43	38	1	1
1	3	1	7	1	1	2	1	38	35	1	1
1	3	2	6	1	1	2	1	33	27	1	1
1	3	2	10	1	1	2	1	57	55	1	1
1	3	2	7	1	1	2	1	35	33	1	1
1	3	1	9		1	2	1	46	36	2
1	3	1	5		1	2	1	25	24	2
1	3	1	10	2	1	2	1	62	56	1	2
1	3	2	5	1	1	2	1	25	22	1	1
1	3	2	3	1	1	2	1	17	13	1	1
1	3	2	5	2	1	2	1	27	23	1	2
1	3	2	9	1	1	2	1	44	42	1	1
1	3	2	10	1	1	2	1	57	50	1	1
1	3	1	8	1	1	2	1	40	37	1	1
1	3	1	1	2	1	2	1	5.91667	2.91667	1	2
1	3	1	8	2	1	2	1	39	36	1	2
1	3	2	7		1	2	1	37	36	2
1	3	2	10	1	1	2	1	58	57	1	1
1	3	2	10	1	1	2	1	50	48	1	1
1	3	1	10	1	2	2	1	51	50	1	1
1	3	2	10	1	1	2	1	54	53	1	1
1	3	2	5		1	2	1	26	25	2
1	3	2	7	1	1	2	1	34	31	1	1
1	3	2	10	1	1	2	1	52	50	1	1
1	3	2	9	2	2	2	1	48	46	1	2
1	3	2	9	2	1	2	1	46	42	1	2
1	3	1	10	2	2	2	1	52	50	1	2
1	3	2	5	1	1	2	1	27	25	1	1
1	3	1	6	1	2	2	1	33	30	1	1
1	3	2	8	1	2	2	1	40	39	1	1
1	3	1	6		1	2	1	33	32	2
1	3	1	7		1	2	1	34	33	2
1	3	2	9		2	2	1	48	48	2
1	3	2	10		1	2	1	51	50	2
1	3	1	7	2	1	2	1	38	31	1	2
1	3	1	10	1	1	2	1	51	45	1	1
1	3	2	8	1	1	2	1	41	40	1	1
1	3	2	8	1	1	2	1	41	35	1	1
1	3	1	8	2	1	2	1	39	35	1	2
1	3	2	1	2	2	2	1	9	7	1	2
1	3	2	10	2	2	2	1	49	44	1	2
1	3	2	6	1	1	2	1	29	27	1	1
1	3	1	10	2	1	2	1	58	54	1	2
1	3	2	8	1	1	2	1	40	38	1	1
1	3	2	6	1	1	2	1	33	30	1	1
1	3	1	10	2	1	2	1	56	52	1	2
1	3	2	10	1	1	2	1	49	46	1	1
1	3	1	9	1	1	2	1	45	40	1	1
1	3	2	8	2	2	2	1	39	32	1	2
1	3	2	6	1	1	2	1	33	30	1	1
1	3	2	4		2	2	1	23	22	2
1	3	2	6		1	2	1	31	30	2
1	3	2	9	1	1	2	1	44	42	1	1
1	3	2	10	1	1	2	1	55	53	1	1
1	3	1	7	1	1	2	1	38	37	1	1
1	3	2	7	1	1	2	1	37	33	1	1
1	3	1	6		1	2	1	30	29	2
1	3	1	10		1	2	1	55	54	2
1	3	1	10		2	2	1	68	65	2
1	3	1	8	1	1	2	1	39	35	1	1
1	3	2	9	1	1	2	1	46	39	1	1
1	3	2	6	2	1	2	1	33	26	1	2
1	3	1	10	2	2	2	1	61	58	1	2
1	3	2	10	1	1	2	1	55	50	1	1
1	3	2	8	1	1	2	1	42	40	1	1
1	3	2	9	1	1	2	1	46	45	1	1
1	3	1	6		1	2	1	33	32	2
1	3	2	9	1	1	2	1	44	38	1	1
1	3	2	6	1	1	2	1	33	26	1	1
1	3	2	6		1	2	1	29	28	2
1	3	2	9	2	1	2	1	44	37	1	2
1	3	1	10	2	1	2	1	57	53	1	2
1	3	2	10	1	1	2	1	51	45	1	1
1	3	2	10	1	1	2	1	55	50	1	1
1	3	1	5	1	1	2	1	28	25	1	1
1	3	2	1	1	1	2	1	4.58333	1.58333	1	1
1	3	2	10	1	1	2	1	59	56	1	1
1	3	2	7	1	1	2	1	35	34	1	1
1	3	2	4	2	2	2	1	22	19	1	2
1	3	1	9	1	1	2	1	44	39	1	1
1	3	2	10	1	1	2	1	55	49	1	1
1	3	2	10	1	1	2	1	56	54	1	1
1	3	2	10		1	2	1	69	68	2
1	3	2	10	1	1	2	1	58	53	1	1
1	3	2	7		1	2	1	34	32	2
1	3	2	10	2	1	2	1	56	52	1	2
1	3	2	6	1	2	2	1	31	29	1	1
1	3	2	6	1	1	2	1	32	28	1	1
1	3	1	10	1	1	2	1	65	61	1	1
1	3	2	5	1	1	2	1	28	25	1	1
1	3	2	9	1	1	2	1	46	43	1	1
1	3	1	6	2	1	2	1	32	28	1	2
1	3	2	7	1	1	2	1	35	28	1	1
1	3	2	2	2	1	2	1	10	5	1	2
1	3	2	6	1	1	2	1	29	25	1	1
1	3	1	6	2	1	2	1	33	30	1	2
1	3	2	10	2	1	2	1	55	53	1	2
1	3	1	8	2	1	2	1	39	32	1	2
1	3	1	8	1	1	2	1	40	37	1	1
1	3	1	10	1	1	2	1	68	66	1	1
1	3	1	6		1	2	1	33	32	2
1	3	1	10	2	1	2	1	58	51	1	2
1	3	1	5	2	2	2	1	25	21	1	2
1	3	2	8	1	1	2	1	42	35	1	1
1	3	1	8		2	2	1	42	41	2
1	3	2	8		1	2	1	40	33	2
1	3	2	9	2	1	2	1	48	44	1	2
1	2	2	5	2	1	1	1	25	22	1	2
1	2	2	9		1	1	1	46	42	2
1	2	2	8		1	1	1	42	40	2
1	2	2	4	1	1	1	1	23	22	1	1
1	2	2	7	2	1	1	1	36	32	1	2
1	2	2	6		1	1	1	29	26	2
1	2	1	8		1	1	1	39	37	2
1	2	2	8		1	1	1	41	40	2
1	2	2	7	1	1	1	1	38	35	1	1
1	2	2	8	2	2	1	1	40	36	1	2
1	2	2	7		1	1	1	34	30	2
1	2	2	9		1	1	1	45	43	2
1	2	2	6	1	2	1	1	31	30	1	1
1	2	2	6		1	1	1	30	26	2
1	2	2	6		1	1	1	31	28	2
1	2	2	6		1	1	1	29	25	2
1	2	1	7		1	1	1	36	33	2
1	2	2	5		1	1	1	26	22	2
1	2	1	1		1	1	1	6.25	4.25	2
1	2	2	5		2	1	1	24	24	2
1	2	2	10		1	1	1	53	47	2
1	2	2	8		1	1	1	40	38	2
1	2	2	5		1	1	1	24	21	2
1	2	2	8		1	1	1	43	40	2
1	2	2	7		2	1	1	37	35	2
1	2	2	7	1	1	1	1	36	34	1	1
1	2	2	8	1	1	1	1	42	40	1	1
1	2	2	4		1	1	1	21	21	2
1	2	2	7		1	1	1	36	35	2
1	2	1	6		1	1	1	31	28	2
1	2	2	5	2	1	1	1	27	24	1	2
1	2	1	1		1	1	1	8	5	2
1	2	2	6		1	1	1	30	26	2
1	2	2	5		1	1	1	28	24	2
1	2	1	8	2	1	1	1	41	39	1	2
1	2	2	10		1	1	1	49	44	2
1	2	2	5		1	1	1	25	18	2
1	2	2	7		1	1	1	35	32	2
1	2	2	9		1	1	1	47	39	2
1	2	1	1		1	1	1	8	7	2
1	2	2	7		1	1	1	35	34	2
1	2	2	9		1	1	1	47	43	2
1	2	1	1		1	1	1	7.66667	4.66667	2
1	2	2	7		1	1	1	34	32	2
1	2	2	5		2	1	1	25	24	2
1	2	2	10	1	1	1	1	49	45	1	1
1	2	2	8		2	1	1	40	39	2
1	2	2	6	2	2	1	1	32	30	1	2
1	2	2	5		1	1	1	25	25	2
1	2	2	6		2	1	1	30	27	2
1	2	2	6	1	1	1	1	33	30	1	1
1	2	2	5	2	1	1	1	28	25	1	2
1	2	1	2		2	1	1	12	9	2
1	2	2	7		2	1	1	38	35	2
1	2	1	8		2	1	1	40	39	2
1	2	2	6		1	1	1	30	22	2
1	2	2	10		1	1	1	62	59	2
1	2	2	4		2	1	1	22	20	2
1	2	2	4		1	1	1	20	19	2
1	2	2	8	2	1	1	1	41	38	1	2
1	2	2	9		1	1	1	48	47	2
1	2	2	8		1	1	1	41	39	2
1	2	2	7	2	1	1	1	38	35	1	2
1	2	2	3		1	1	1	17	15	2
1	2	2	10		1	1	1	66	66	2
1	2	2	9	1	1	1	1	48	45	1	1
1	2	2	3		1	1	1	16	14	2
1	2	2	3		1	1	1	18	16	2
1	2	2	5	1	1	1	1	26	23	1	1
1	2	2	6	1	1	1	1	31	29	1	1
1	2	2	4		2	1	1	22	20	2
1	2	2	6	2	1	1	1	32	28	1	2
1	2	2	6	1	1	1	1	30	26	1	1
1	2	2	5		1	1	1	25	22	2
1	2	2	6		1	1	1	31	30	2
1	2	2	7		1	1	1	36	36	2
1	2	2	10		1	1	1	51	48	2
1	2	2	8	1	2	1	1	43	40	1	1
1	2	1	1		2	1	1	9	5	2
1	2	2	5		1	1	1	28	25	2
1	2	1	5	1	1	1	1	28	26	1	1
1	2	2	7	1	1	1	1	36	35	1	1
1	2	2	4		1	1	1	23	20	2
1	2	2	8	1	1	1	1	42	39	1	1
1	2	2	3		1	1	1	18	15	2
1	2	2	8	2	1	1	1	39	37	1	2
1	2	1	9		2	1	1	48	46	2
1	2	2	8		1	1	1	40	39	2
1	2	2	10		1	1	1	50	49	2
1	2	2	10		1	1	1	50	42	2
1	2	1	10		1	1	1	57	53	2
1	2	2	6		1	1	1	31	30	2
1	2	2	8	1	2	1	1	41	38	1	1
1	2	2	9		1	1	1	44	41	2
1	2	2	5		1	1	1	26	23	2
1	2	2	10	1	1	1	1	59	50	1	1
1	2	2	6		2	1	1	33	32	2
1	2	2	6	2	1	1	1	30	26	1	2
1	2	2	6		1	1	1	32	29	2
1	2	2	7		1	1	1	36	33	2
1	2	2	5		2	1	1	26	25	2
1	2	2	4		1	1	1	20	17	2
1	2	1	10	1	1	1	1	53	50	1	1
1	2	2	9		2	1	1	48	45	2
1	2	2	7		1	1	1	35	34	2
1	2	2	5	1	1	1	1	25	22	1	1
1	2	2	6		1	1	1	29	28	2
1	2	2	10		1	1	1	57	56	2
1	2	2	7	1	2	1	1	34	29	1	1
1	2	2	7		1	1	1	38	36	2
1	2	2	10		1	1	1	54	53	2
1	2	2	10		1	1	1	56	45	2
1	2	2	5	1	1	1	1	25	22	1	1
1	2	2	4		1	1	1	23	19	2
1	2	2	6	1	1	1	1	33	30	1	1
1	2	2	4	1	1	1	1	23	19	1	1
1	2	2	7		1	1	1	35	34	2
1	2	1	8		2	1	1	39	37	2
1	2	2	6		2	1	1	32	30	2
1	2	2	6	1	1	1	1	29	26	1	1
1	2	2	10		2	1	1	60	57	2
1	2	2	4		1	1	1	21	20	2
1	2	2	7	1	2	1	1	36	35	1	1
1	2	2	6		1	1	1	32	31	2
1	2	2	5		1	1	1	25	23	2
1	2	2	6		1	1	1	30	29	2
1	2	2	3		1	1	1	18	16	2
1	2	2	8		1	1	1	42	38	2
1	2	1	7		1	1	1	37	35	2
1	2	2	8		1	1	1	42	38	2
1	2	2	5	1	1	1	1	26	24	1	1
1	2	2	10		1	1	1	53	45	2
1	2	2	9	1	1	1	1	44	41	1	1
1	2	2	6		1	1	1	32	28	2
1	2	1	9		2	1	1	47	44	2
1	2	2	5	2	1	1	1	26	25	1	2
1	2	2	6		1	1	1	29	28	2
1	2	2	8		1	1	1	42	40	2
1	2	2	9	1	1	1	1	45	42	1	1
1	2	2	6		1	1	1	31	30	2
1	2	2	4	2	1	1	1	20	18	1	2
1	2	2	9		1	1	1	48	45	2
1	2	2	6		1	1	1	29	27	2
1	2	2	7		1	1	1	36	35	2
1	2	1	9		1	1	1	47	46	2
1	2	1	1		2	1	1	5.58333	2.58333	2
1	2	2	9	2	1	1	1	47	43	1	2
1	2	1	9		2	1	1	48	45	2
1	2	2	4		2	1	1	23	19	2
1	2	1	10	1	1	1	1	51	49	1	1
1	2	2	6		2	1	1	29	27	2
1	2	2	4	2	1	1	1	23	22	1	2
1	2	2	9		1	1	1	46	45	2
1	2	1	9		2	1	1	46	43	2
1	2	2	5		2	1	1	28	27	2
1	2	2	6		1	1	1	32	30	2
1	2	2	5		1	1	1	26	25	2
1	2	2	7		1	1	1	38	38	2
1	2	2	7	1	1	1	1	34	32	1	1
1	2	2	6	2	1	1	1	31	27	1	2
1	2	2	10		2	1	1	64	60	2
1	2	1	5		1	1	1	28	25	2
1	2	2	8	1	2	1	1	42	38	1	1
1	2	2	7	1	1	1	1	38	35	1	1
1	2	1	9	1	2	1	1	48	45	1	1
1	2	2	5	2	1	1	1	27	24	1	2
1	2	2	6	1	2	1	1	33	30	1	1
1	2	2	5	1	1	1	1	28	24	1	1
1	2	2	7		1	1	1	36	33	2
1	2	2	6		1	1	1	33	32	2
1	2	2	7	2	1	1	1	38	36	1	2
1	2	1	8		1	1	1	42	37	2
1	2	2	4	1	1	1	1	23	20	1	1
1	2	2	8		1	1	1	39	37	2
1	2	2	5		1	1	1	25	22	2
1	2	2	6		1	1	1	31	28	2
1	2	2	7	1	1	1	1	38	35	1	1
1	2	1	6		1	1	1	33	32	2
1	2	2	6		2	1	1	32	30	2
1	2	2	7	1	2	1	1	37	34	1	1
1	2	2	8	2	1	1	1	42	38	1	2
1	2	2	9	1	1	1	1	47	37	1	1
1	2	2	6		1	1	1	29	26	2
1	2	1	1		2	1	1	7	6	2
1	2	1	7		1	1	1	38	35	2
1	2	2	5		1	1	1	26	23	2
1	2	2	10		1	1	1	51	50	2
1	2	2	4		1	1	1	22	19	2
1	2	2	10	2	1	1	1	54	51	1	2
1	2	2	5	1	1	1	1	27	26	1	1
1	2	2	1		1	1	1	6	3	2
1	2	2	6		1	1	1	32	28	2
1	2	2	4		1	1	1	21	20	2
1	2	1	1		1	1	1	6.66667	4.66667	2
1	2	2	10	1	1	1	1	61	60	1	1
1	2	2	9		1	1	1	45	35	2
1	2	2	7	2	1	1	1	34	30	1	2
1	2	2	8	1	1	1	1	43	40	1	1
1	2	2	4		1	1	1	23	22	2
1	2	2	10		1	1	1	62	59	2
1	2	2	4		1	1	1	22	19	2
1	2	1	9		1	1	1	48	46	2
1	2	2	5	2	2	1	1	27	24	1	2
1	2	1	1		1	1	1	9.08333	4.08333	2
1	2	2	6		1	1	1	31	29	2
1	2	2	6		1	1	1	31	28	2
1	2	2	4		1	1	1	23	22	2
1	2	2	10		1	1	1	66	65	2
1	2	2	10		1	1	1	53	50	2
1	2	2	8		2	1	1	39	38	2
1	2	2	10		1	1	1	51	48	2
1	2	2	6		1	1	1	30	25	2
1	2	2	5	2	2	1	1	28	25	1	2
1	2	2	7		1	1	1	38	37	2
1	2	2	6		2	1	1	30	26	2
1	2	2	5	2	1	1	1	24	21	1	2
1	2	2	9	2	1	1	1	44	40	1	2
1	2	2	8	1	1	1	2	43	40	1	1
1	2	2	10		1	1	1	59	56	2
1	2	2	8		1	1	1	42	39	2
1	2	2	8		1	1	1	40	38	2
1	2	2	3		1	1	1	18	16	2
1	2	2	3		1	1	1	18	18	2
1	2	2	6		1	1	1	29	28	2
1	2	2	8		1	1	1	39	35	2
1	2	1	7	1	1	1	1	38	35	1	1
1	2	2	3		1	1	1	16	15	2
1	2	2	9	1	1	1	1	48	46	1	1
1	2	1	8		1	1	1	40	39	2
1	2	2	5		1	1	1	26	26	2
1	2	1	8	1	1	1	1	39	36	1	1
1	2	2	7		2	1	1	35	34	2
1	2	1	9		1	1	1	44	43	2
1	2	2	6		2	1	1	33	33	2
1	2	2	7	2	1	1	1	36	33	1	2
1	2	2	5	2	1	1	1	27	25	1	2
1	2	1	8		1	1	1	41	40	2
1	2	2	9		1	1	1	46	45	2
1	2	2	5		1	1	1	27	25	2
1	2	2	6		1	1	1	29	29	2
1	2	2	5		1	1	1	26	26	2
1	2	2	8		2	1	1	42	38	2
1	2	2	6		2	1	1	29	28	2
1	2	2	6		2	1	1	33	30	2
1	2	2	7		2	1	1	36	35	2
1	2	2	4	1	1	1	1	23	20	1	1
1	2	2	6	1	1	1	1	33	32	1	1
1	2	2	5		1	1	1	25	23	2
1	2	2	6		1	1	1	29	28	2
1	2	2	5		1	1	1	25	25	2
1	2	1	8	1	1	1	1	39	38	1	1
1	2	2	7		1	1	1	36	35	2
1	2	2	5		1	1	1	27	25	2
1	2	2	7	1	2	1	1	36	35	1	1
1	2	2	4		1	1	1	19	18	2
1	2	2	6		1	1	1	33	30	2
1	2	2	7		1	1	1	35	34	2
1	2	2	6	1	1	1	1	29	25	1	1
1	2	2	8	1	1	1	1	43	40	1	1
1	2	1	10	1	2	1	1	50	48	1	1
1	2	1	1		2	1	1	8	5	2
1	2	2	4		2	1	1	19	18	2
1	2	2	10	1	1	1	1	61	59	1	1
1	2	2	7		2	1	1	35	34	2
1	2	2	4		1	1	1	21	17	2
1	2	2	5		1	1	1	25	24	2
1	2	2	6	1	1	1	1	32	30	1	1
1	2	2	4	2	1	1	1	23	19	1	2
1	2	2	9	2	2	1	1	44	40	1	2
1	2	2	10		1	1	1	49	47	2
1	2	1	7		1	1	1	36	35	2
1	2	2	8		2	1	1	39	38	2
1	2	2	10	1	1	1	1	53	50	1	1
1	2	2	8		1	1	1	39	37	2
1	2	2	5		1	1	1	24	24	2
1	2	1	7		1	1	1	37	35	2
1	2	2	4		2	1	1	21	19	2
1	2	2	8	2	1	1	1	41	39	1	2
1	2	2	6		1	1	1	31	30	2
1	2	2	7	2	1	1	1	34	30	1	2
1	2	2	7	1	1	1	1	38	34	1	1
1	2	2	5		2	1	1	26	24	2
1	2	2	9		2	1	1	46	42	2
1	2	2	10		1	1	1	56	45	2
1	2	2	7		1	1	1	34	31	2
1	2	2	8	1	1	1	1	42	39	1	1
1	2	2	3		1	1	1	15	13	2
1	2	1	5		1	1	1	26	22	2
1	2	2	5		1	1	1	24	24	2
1	2	2	9		1	1	1	44	40	2
1	2	2	7		1	1	1	35	34	2
1	2	2	5		1	1	1	25	24	2
1	2	2	8	1	1	1	1	41	39	1	1
1	2	1	6		2	1	1	33	30	2
1	2	2	4		1	1	1	22	22	2
1	2	1	5		2	1	1	28	27	2
1	2	2	6	2	1	1	1	33	30	1	2
1	2	2	8		1	1	1	39	37	2
1	2	2	10		1	1	1	51	50	2
1	2	2	6	1	1	1	1	33	30	1	1
1	2	2	10		1	1	1	52	50	2
1	2	2	5	1	1	1	1	28	25	1	1
1	2	2	5	1	1	1	1	27	24	1	1
1	2	2	6		1	1	1	30	27	2
1	2	1	5		1	1	1	24	24	2
1	2	1	6		1	1	1	29	28	2
1	2	2	10		1	1	1	59	56	2
1	2	2	7		1	1	1	36	33	2
1	2	2	6	1	1	1	1	29	26	1	1
1	2	2	8		1	1	1	40	40	2
1	2	2	10	1	1	1	1	74	70	1	1
1	2	2	8		1	1	1	42	40	2
1	2	2	4		2	1	1	22	21	2
1	2	2	5	1	1	1	1	26	23	1	1
1	2	2	9	1	1	1	1	44	42	1	1
1	2	2	6		1	1	1	29	28	2
1	2	2	6	1	2	1	1	32	29	1	1
1	2	2	10	1	1	1	1	52	49	1	1
1	2	2	10	2	1	1	1	73	70	1	2
1	2	1	10		1	1	1	55	47	2
1	2	2	5	2	1	1	1	26	24	1	2
1	2	2	10		2	1	1	52	50	2
1	2	2	6		1	1	1	31	30	2
1	2	2	6	1	1	1	1	33	30	1	1
1	2	2	5	1	2	1	1	25	22	1	1
1	2	2	9		1	1	1	47	44	2
1	2	2	9		1	1	1	44	42	2
1	2	2	6	2	1	1	1	30	28	1	2
1	2	2	6		1	1	1	30	29	2
1	2	2	10		2	1	1	55	53	2
1	2	1	10		1	1	1	63	63	2
1	2	2	9	2	1	1	1	46	45	1	2
1	2	1	9		1	1	1	47	44	2
1	2	2	7	1	1	1	1	37	35	1	1
1	2	1	1		2	1	1	5.5	2.5	2
1	2	2	5		1	1	1	24	23	2
1	2	2	4		1	1	1	20	20	2
1	2	2	10		1	1	1	90	89	2
1	2	1	6	1	2	1	1	32	29	1	1
1	2	2	9	1	1	1	1	46	45	1	1
1	2	2	5		1	1	1	26	26	2
1	2	1	4		1	1	1	23	22	2
1	2	2	5	1	2	1	1	25	22	1	1
1	2	2	3		2	1	1	17	14	2
1	2	2	8	1	1	1	1	43	40	1	1
1	2	2	6		1	1	1	30	28	2
1	2	1	9	2	2	1	1	48	45	1	2
1	2	2	7		1	1	1	38	35	2
1	2	2	10		2	1	1	52	51	2
1	2	2	7		2	1	1	35	32	2
1	2	2	10	1	1	1	1	62	58	1	1
1	2	2	6		1	1	1	30	29	2
1	2	2	10		1	1	1	51	50	2
1	2	2	5		1	1	1	26	24	2
1	2	2	4		2	1	1	23	21	2
1	2	2	7		1	1	1	36	35	2
1	2	2	8		1	1	1	41	38	2
1	2	1	4		1	1	1	21	20	2
1	2	2	5		2	1	1	25	23	2
1	2	2	6		2	1	1	30	27	2
1	2	2	8		2	1	1	40	39	2
1	2	2	8		2	1	1	42	41	2
1	2	2	10		2	1	1	70	68	2
1	2	1	5		2	1	1	27	25	2
1	2	2	7	1	2	1	1	34	31	1	1
1	2	2	10		1	1	1	65	55	2
1	2	2	7		1	1	1	37	35	2
1	2	2	5	2	1	1	1	25	22	1	2
1	2	1	5	1	1	1	1	26	24	1	1
1	2	2	10	1	1	1	1	52	50	1	1
1	2	2	10		2	1	1	51	50	2
1	2	2	5		2	1	1	28	25	2
1	2	2	6		1	1	1	31	28	2
1	2	2	7		2	1	1	35	32	2
1	2	2	5		1	1	1	27	25	2
1	2	1	8		2	1	1	41	40	2
1	2	1	5		1	1	1	26	25	2
1	2	2	5	2	1	1	1	28	26	1	2
1	2	2	10		1	1	1	58	55	2
1	2	2	7	1	1	1	1	35	33	1	1
1	2	2	5		2	1	1	24	18	2
1	2	1	6		2	1	1	33	32	2
1	2	2	7		1	1	1	34	32	2
1	2	1	9		1	1	1	46	45	2
1	2	2	9		1	1	1	48	45	2
1	2	2	6		2	1	1	33	32	2
1	2	2	1		1	1	1	5.58333	3.58333	2
1	2	2	4	1	1	1	1	23	19	1	1
1	2	2	7		1	1	1	35	34	2
1	2	2	6		1	1	1	33	32	2
1	2	2	10		1	1	1	50	48	2
1	2	2	6	2	2	1	1	29	25	1	2
1	2	2	5		1	1	1	27	23	2
1	2	2	7		2	1	1	34	33	2
1	2	2	4		2	1	1	23	23	2
1	2	1	7		2	1	1	37	36	2
1	2	2	6		1	1	1	32	29	2
1	2	1	10		2	1	1	51	50	2
1	2	1	6	2	1	1	1	29	25	1	2
1	2	1	1		1	1	1	8.08333	4.08333	2
1	2	1	6		2	1	1	33	29	2
1	2	1	9		2	1	1	46	44	2
1	2	2	6	2	1	1	1	29	27	1	2
1	2	2	7		1	1	1	36	32	2
1	2	2	10		1	1	1	63	62	2
1	2	1	8	1	1	1	1	41	39	1	1
1	2	2	6		1	1	1	31	26	2
1	2	2	8	1	1	1	1	41	37	1	1
1	2	1	10		2	1	1	50	49	2
1	2	1	3	1	2	1	1	18	9	1	1
1	2	2	6		1	1	1	31	30	2
1	2	2	7		1	1	1	34	30	2
1	2	2	9	2	2	1	1	48	44	1	2
1	2	2	8		1	1	1	43	41	2
1	2	2	7		1	1	1	34	33	2
1	2	2	7	1	1	1	1	35	32	1	1
1	2	2	6		2	1	1	33	29	2
1	2	2	6	2	1	1	1	30	26	1	2
1	2	1	6		1	1	1	32	28	2
1	2	1	10		1	1	1	49	46	2
1	2	2	10		1	1	1	68	65	2
1	2	2	5		1	1	1	24	22	2
1	2	2	6		2	1	1	31	30	2
1	2	1	8	1	1	1	1	39	36	1	1
1	2	1	8	1	1	1	1	39	37	1	1
1	2	2	8	1	2	1	1	40	37	1	1
1	2	1	9		1	1	1	46	39	2
1	2	1	6		1	1	1	33	30	2
1	2	1	6		2	1	1	30	26	2
1	2	2	7		1	1	1	35	31	2
1	2	1	7		2	1	1	35	34	2
1	2	2	10	2	1	1	1	52	50	1	2
1	2	1	8		1	1	1	39	35	2
1	2	1	10		2	1	1	56	55	2
1	2	2	8	1	1	1	1	40	38	1	1
1	2	2	6		2	1	1	30	28	2
1	2	1	5		2	1	1	24	22	2
1	2	1	9		1	1	1	45	42	2
1	2	2	7	1	1	1	1	38	35	1	1
1	2	2	7	2	1	1	1	35	32	1	2
1	2	2	4		1	1	1	19	16	2
1	2	2	10		1	1	1	49	45	2
1	2	1	7		1	1	1	37	33	2
1	2	2	5		2	1	1	28	26	2
1	2	1	7		1	1	1	36	34	2
1	2	2	10		1	1	1	71	62	2
1	2	2	7		1	1	1	38	35	2
1	2	1	10		1	1	1	68	65	2
1	2	2	6		1	1	1	29	26	2
1	2	2	4	1	1	1	1	23	21	1	1
1	2	1	10	2	2	1	1	51	44	1	2
1	2	2	4		1	1	1	23	20	2
1	2	2	10	2	1	1	1	71	68	1	2
1	2	2	6	2	2	1	1	29	25	1	2
1	2	2	8	1	2	1	1	41	37	1	1
1	2	2	10		1	1	1	66	65	2
1	2	2	8	2	1	1	1	40	38	1	2
1	2	2	7		1	1	1	37	35	2
1	2	2	6		1	1	1	31	30	2
1	2	2	10		2	1	1	51	50	2
1	2	2	8		2	1	1	42	41	2
1	2	2	9		1	1	1	45	44	2
1	2	1	6		2	1	1	32	31	2
1	2	2	10	1	1	1	1	68	65	1	1
1	2	2	8		1	1	1	42	39	2
1	2	2	9		1	1	1	44	42	2
1	2	2	10	1	1	1	1	52	50	1	1
1	2	1	7	2	2	1	1	38	35	1	2
1	2	2	6	1	1	1	1	33	30	1	1
1	2	2	8		1	1	1	41	37	2
1	2	2	5		1	1	1	24	21	2
1	2	2	6	2	1	1	1	29	27	1	2
1	2	1	10		1	1	1	54	51	2
1	2	2	9		1	1	1	46	42	2
1	2	2	6		1	1	1	30	28	2
1	2	2	5		1	1	1	26	24	2
1	2	1	7		1	1	1	36	35	2
1	2	2	5	1	1	1	1	25	24	1	1
1	2	2	6		1	1	1	33	30	2
1	2	2	9		1	1	1	48	37	2
1	2	2	4		1	1	1	23	20	2
1	2	2	7		2	1	1	35	34	2
1	2	2	5		1	1	1	28	27	2
1	2	1	7	1	1	1	1	37	35	1	1
1	2	2	5		2	1	1	25	20	2
1	2	2	4		2	1	1	20	19	2
1	2	2	4		1	1	1	23	19	2
1	2	1	6		2	1	1	31	30	2
1	2	2	9	2	1	1	1	44	41	1	2
1	2	1	7	1	1	1	1	34	32	1	1
1	2	2	7		1	1	1	37	34	2
1	2	2	10	2	1	1	1	54	50	1	2
1	2	2	8		1	1	1	42	39	2
1	2	2	7		1	1	1	36	35	2
1	2	2	6		1	1	1	29	28	2
1	2	1	9		1	1	1	48	45	2
1	2	2	8		1	1	1	41	40	2
1	2	2	5	2	1	1	1	25	21	1	2
1	2	2	8	1	1	1	1	43	40	1	1
1	2	2	10	1	1	1	1	52	49	1	1
1	2	2	6		1	1	1	33	32	2
1	2	1	7		2	1	1	37	34	2
1	2	2	10		1	1	1	49	46	2
1	2	2	5		2	1	1	28	27	2
1	2	2	7		1	1	1	38	35	2
1	2	2	4		2	1	1	20	20	2
1	2	1	7		1	1	1	35	34	2
1	2	2	10		2	1	1	60	59	2
1	2	2	5	2	1	1	1	27	25	1	2
1	2	2	5	1	1	1	1	27	24	1	1
1	2	2	6	1	1	1	1	31	28	1	1
1	2	2	8		1	1	1	43	41	2
1	2	1	10		1	1	1	51	48	2
1	2	2	6		1	1	1	29	28	2
1	2	2	5	1	1	1	1	25	23	1	1
1	2	2	5	2	1	1	1	28	26	1	2
1	2	2	4		2	1	1	23	22	2
1	2	1	10	1	2	1	1	83	80	1	1
1	2	1	8		1	1	1	43	39	2
1	2	2	9		1	1	1	48	45	2
1	2	1	10	1	1	1	1	57	54	1	1
1	2	2	10	1	1	1	1	63	60	1	1
1	2	2	5	2	1	1	1	28	25	1	2
1	2	2	6	1	1	1	1	33	30	1	1
1	2	2	10		1	1	1	67	64	2
1	2	1	8		1	1	1	43	39	2
1	2	2	5		1	1	1	28	25	2
1	2	2	5		1	1	1	26	23	2
1	2	2	6		1	1	1	31	28	2
1	2	2	6	1	1	1	1	31	29	1	1
1	2	2	9		1	1	1	45	45	2
1	2	2	10		1	1	1	60	59	2
1	2	2	5		1	1	1	24	22	2
1	2	2	5	2	1	1	1	27	25	1	2
1	2	2	3		1	1	1	18	17	2
1	2	2	1	2	1	1	1	8	5	1	2
1	2	1	8		2	1	1	40	36	2
1	2	2	8		1	1	1	43	40	2
1	2	2	6		1	1	1	31	28	2
1	2	2	9		1	1	1	46	43	2
1	2	2	6		2	1	1	32	29	2
1	2	2	10	2	1	1	1	53	50	1	2
1	2	2	4		1	1	1	22	19	2
1	2	2	6	2	1	1	1	32	29	1	2
1	2	2	5		1	1	1	24	20	2
1	2	2	6		1	1	1	32	30	2
1	2	2	8		1	1	1	41	39	2
1	2	2	7		2	1	1	36	32	2
1	2	2	8		1	1	1	40	40	2
1	2	2	6		1	1	1	30	26	2
1	2	2	10	1	1	1	1	56	54	1	1
1	2	2	6		1	1	1	33	30	2
1	2	2	6		1	1	1	33	30	2
1	2	2	9		1	1	1	45	42	2
1	2	1	10	1	1	1	1	52	49	1	1
1	2	2	5		2	1	1	24	23	2
1	2	2	2		1	1	1	10	9	2
1	2	2	10	1	1	1	1	58	54	1	1
1	2	2	5	1	1	1	1	26	25	1	1
1	2	2	6	2	1	1	1	31	27	1	2
1	2	1	7		1	1	1	36	35	2
1	2	2	8		2	1	1	39	31	2
1	2	2	8	2	1	1	1	42	40	1	2
1	2	2	10		1	1	1	50	49	2
1	2	1	6		2	1	1	32	31	2
1	2	2	4		2	1	1	22	20	2
1	2	2	7		2	1	1	35	28	2
1	2	2	4	2	1	1	1	23	22	1	2
1	2	2	7		1	1	1	37	32	2
1	2	2	4		1	1	1	23	22	2
1	2	2	6		1	1	1	32	29	2
1	2	1	9		1	1	1	44	40	2
1	2	2	8		2	1	1	40	38	2
1	2	2	3		1	1	1	18	17	2
1	2	2	7	1	2	1	1	38	37	1	1
1	2	2	5		1	1	1	26	25	2
1	2	2	10		1	1	1	62	52	2
1	2	2	2		1	1	1	10	7	2
1	2	2	5		1	1	1	27	25	2
1	2	2	10		1	1	1	53	50	2
1	2	2	4		2	1	1	22	19	2
1	2	2	10	1	1	1	1	61	60	1	1
1	2	2	10		2	1	1	53	52	2
1	2	2	10		1	1	1	55	52	2
[truncated: 119,467 more rows]
