# Supplementary material for: Achieving HIV epidemic control through integrated community and facility-based strategies: Lessons learnt from ART-surge implementation in Akwa Ibom, Nigeria
Source: PLoS One. 2022 Dec 21;17(12):e0278946. doi: 10.1371/journal.pone.0278946 (PMC9770335; doi:10.1371/journal.pone.0278946)
Supplement: S1 Data — Brief description of file content: Sugre Counselled Tested and Receive Result (CTRR) vs Positive. Information on the file format: Microsoft Excel Workbook. (ZIP) [file pone.0278946.s001.zip › Data folder/HIV testing data.xlsx]

## Sheet: aggregated
year		month	intervention	total tested	total tested positive
2019	April	1	0	33528	1799
2019	May	2	0	87924	4066
2019	June	3	0	57520	2986
2019	July	4	0	58844	2663
2019	August	5	0	83587	4452
2019	September	6	0	76675	4144
2019	October	7	0	79593	4327
2019	November	8		85207	4518
2019	December	9		85965	3933
2020	January	10		93865	4101
2020	February	11		89898	3735
2020	March	12		141772	4785
2020	April	1		8089	311
2020	May	2		98377	3243
2020	June	3		133253	5973
2020	July	4		108422	6153
2020	August	5		105649	6789
2020	September	6		102300	6409
2020	October	7		93661	5247
2020	November	8		86564	4897
2020	December	9		72754	3949
2021	January	10		78140	4378
2021	February	11		79057	4691
2021	March	12		77438	4616

## Sheet: pre surge and surge data
year		month	time	intervention	total tested	total tested positive
2017	April	4	1	0	11327	397
2017	May	5	2	0	27485	1134
2017	June	6	3	0	26430	925
2017	July	7	4	0	24323	1399
2017	August	8	5	0	29977	1413
2017	September	9	6	0	17265	1190
2017	October	10	7	0	21142	1218
2017	November	11	8	0	34903	1228
2017	December	12	9	0	25866	926
2018	January	1	10	0	21614	1098
2018	February	2	11	0	18920	887
2018	March	3	12	0	27826	802
2018	April	4	13	0	17208	734
2018	May	5	14	0	16170	647
2018	June	6	15	0	17138	710
2018	July	7	16	0	17566	803
2018	August	8	17	0	18241	820
2018	September	9	18	0	15878	693
2018	October	10	19	0	19968	859
2018	November	11	20	0	16928	762
2018	December	12	21	0	14114	651
2019	January	1	22	0	16240	924
2019	February	2	23	0	20353	608
2019	March	3	24	0	13568	406
2019	April	4	25	1	33528	1799
2019	May	5	26	1	87924	4066
2019	June	6	27	1	57520	2986
2019	July	7	28	1	58844	2663
2019	August	8	29	1	83587	4452
2019	September	9	30	1	76675	4144
2019	October	10	31	1	79593	4327
2019	November	11	32	1	85207	4518
2019	December	12	33	1	85965	3933
2020	January	1	34	1	93865	4101
2020	February	2	35	1	89898	3735
2020	March	3	36	1	141772	4785
2020	April	4	37	1	8089	311
2020	May	5	38	1	98377	3243
2020	June	6	39	1	133253	5973
2020	July	7	40	1	108422	6153
2020	August	8	41	1	105649	6789
2020	September	9	42	1	102300	6409
2020	October	10	43	1	93661	5247
2020	November	11	44	1	86564	4897
2020	December	12	45	1	72754	3949
2021	January	1	46	1	78140	4378
2021	February	2	47	1	79057	4691
2021	March	3	48	1	77438	4616
